# Supplementary material for: Seismic evidence for subduction-induced mantle flows underneath Middle America
Source: Nat Commun. 2020 Apr 29;11:2075. doi: 10.1038/s41467-020-15492-6 (PMC7190827; doi:10.1038/s41467-020-15492-6)
Supplement: Supplementary file 3 — Supplementary Data 1 [file 41467_2020_15492_MOESM3_ESM.txt]

longitude     latitude    depth       dvs        orientation   magnitude 
-140.000000   -0.000003   10.000000   -0.019267  23.380730  0.000444
-139.000000   -0.000003   10.000000   -0.025632  -28.726060  0.001504
-138.000000   -0.000003   10.000000   -0.027527  -3.566866  0.003342
-137.000000   -0.000003   10.000000   -0.025889  -15.651160  0.004184
-136.000000   -0.000003   10.000000   -0.023652  -25.925460  0.003111
-135.000000   -0.000003   10.000000   -0.019645  -47.959950  0.001844
-134.000000   -0.000003   10.000000   -0.014902  -15.632780  0.002029
-133.000000   -0.000003   10.000000   -0.012930  -10.001450  0.003338
-132.000000   -0.000003   10.000000   -0.011292  -6.756966  0.003394
-131.000000   -0.000003   10.000000   -0.009826  -5.665446  0.002151
-130.000000   -0.000003   10.000000   -0.008937  -5.465817  0.001243
-129.000000   -0.000003   10.000000   -0.008426  -4.005606  0.000566
-128.000000   -0.000003   10.000000   -0.008508  4.081025  0.000225
-127.000000   -0.000003   10.000000   -0.008584  5.104613  0.000243
-126.000000   -0.000003   10.000000   -0.008668  19.867980  0.000128
-125.000000   -0.000003   10.000000   -0.009006  32.408440  0.000200
-124.000000   -0.000003   10.000000   -0.009403  35.504710  0.000283
-123.000000   -0.000003   10.000000   -0.010068  35.233330  0.000304
-122.000000   -0.000003   10.000000   -0.010899  39.035310  0.000451
-121.000000   -0.000003   10.000000   -0.011788  46.512480  0.000323
-120.000000   -0.000003   10.000000   -0.013246  46.883790  0.000182
-119.000000   -0.000003   10.000000   -0.014931  38.790020  0.000027
-118.000000   -0.000003   10.000000   -0.016826  -48.877110  0.000172
-117.000000   -0.000003   10.000000   -0.019320  -56.449700  0.000343
-116.000000   -0.000003   10.000000   -0.022159  -59.128330  0.000475
-115.000000   -0.000003   10.000000   -0.024726  -57.677040  0.000375
-114.000000   -0.000003   10.000000   -0.027804  -68.490190  0.000444
-113.000000   -0.000003   10.000000   -0.030872  -72.904880  0.000797
-112.000000   -0.000003   10.000000   -0.034443  -80.187610  0.001760
-111.000000   -0.000003   10.000000   -0.036908  89.918620  0.003413
-110.000000   -0.000003   10.000000   -0.039645  84.998770  0.005392
-109.000000   -0.000003   10.000000   -0.041956  -84.692690  0.006906
-108.000000   -0.000003   10.000000   -0.044818  -71.545060  0.009807
-107.000000   -0.000003   10.000000   -0.047947  -58.490830  0.016090
-106.000000   -0.000003   10.000000   -0.050272  -48.423350  0.025493
-105.000000   -0.000003   10.000000   -0.052330  -39.546100  0.037556
-104.000000   -0.000003   10.000000   -0.054161  -32.320440  0.054615
-103.000000   -0.000003   10.000000   -0.056728  -28.804380  0.070808
-102.000000   -0.000003   10.000000   -0.057075  -26.050330  0.080542
-101.000000   -0.000003   10.000000   -0.061105  -18.967670  0.086840
-100.000000   -0.000003   10.000000   -0.061979  -9.637910  0.100266
-99.000010   -0.000003   10.000000   -0.063389  -2.256827  0.115731
-98.000020   -0.000003   10.000000   -0.064860  2.625559  0.112360
-96.999990   -0.000003   10.000000   -0.066412  6.228889  0.096893
-95.999970   -0.000003   10.000000   -0.065880  11.091870  0.093477
-95.000000   -0.000003   10.000000   -0.069667  16.361950  0.077379
-94.000010   -0.000003   10.000000   -0.070229  23.182390  0.169078
-93.000010   -0.000003   10.000000   -0.067793  25.722290  0.386979
-92.000020   -0.000003   10.000000   -0.060430  25.398200  0.678286
-90.999990   -0.000003   10.000000   -0.030003  25.389910  0.743484
-90.000000   -0.000003   10.000000   -0.051499  20.751950  0.797311
-89.000000   -0.000003   10.000000   -0.077737  22.884670  0.383292
-87.999980   -0.000003   10.000000   -0.075051  19.759310  0.145506
-86.999990   -0.000003   10.000000   -0.050886  10.188270  0.061842
-86.000000   -0.000003   10.000000   -0.036648  63.094960  0.027467
-85.000000   -0.000003   10.000000   -0.033580  -89.982870  0.099080
-84.000020   -0.000003   10.000000   -0.036989  -79.753680  0.238255
-83.000000   -0.000003   10.000000   -0.027610  -70.198870  0.476818
-81.999980   -0.000003   10.000000   -0.026904  -64.709980  0.717331
-80.999990   -0.000003   10.000000   -0.029824  -58.950830  0.930913
-79.999980   -0.000003   10.000000   -0.003142  -63.477600  0.771456
-79.000020   -0.000003   10.000000   0.008356  -89.429420  0.327285
-78.000020   -0.000003   10.000000   -0.008552  42.469850  0.131288
-77.000000   -0.000003   10.000000   -0.006221  -9.612259  0.303183
-76.000020   -0.000003   10.000000   -0.014042  -49.175420  0.659680
-74.999990   -0.000003   10.000000   -0.008216  -57.445720  0.934119
-73.999980   -0.000003   10.000000   -0.000790  -60.503200  0.832796
-73.000000   -0.000003   10.000000   -0.006539  -60.768730  0.528625
-72.000000   -0.000003   10.000000   -0.005155  -52.378220  0.234093
-71.000000   -0.000003   10.000000   0.002295  -24.801490  0.092281
-70.000020   -0.000003   10.000000   -0.000324  1.513442  0.101234
-69.000020   -0.000003   10.000000   0.001229  10.844610  0.113272
-67.999990   -0.000003   10.000000   -0.000616  13.989120  0.082161
-66.999990   -0.000003   10.000000   0.000169  10.185740  0.052220
-66.000020   -0.000003   10.000000   -0.000072  4.056897  0.028435
-64.999980   -0.000003   10.000000   -0.000212  -8.018414  0.018295
-64.000000   -0.000003   10.000000   -0.000684  -23.407850  0.011223
-63.000000   -0.000003   10.000000   -0.000385  -47.883790  0.010695
-61.999990   -0.000003   10.000000   -0.000317  -58.193670  0.010715
-60.999990   -0.000003   10.000000   -0.000359  -64.511420  0.008270
-60.000010   -0.000003   10.000000   -0.000238  -74.204280  0.002716
-58.999990   -0.000003   10.000000   -0.000021  20.923410  0.003847
-58.000030   -0.000003   10.000000   -0.000160  19.083510  0.007692
-57.000000   -0.000003   10.000000   0.000031  16.272000  0.009074
-56.000000   -0.000003   10.000000   0.000144  8.926108  0.007766
-55.000000   -0.000003   10.000000   0.000164  -20.378430  0.010517
-53.999980   -0.000003   10.000000   0.000235  -37.096690  0.024429
-53.000020   -0.000003   10.000000   0.000833  -44.938100  0.048766
-52.000010   -0.000003   10.000000   0.002242  -47.352080  0.080563
-50.999980   -0.000003   10.000000   0.001340  -46.855190  0.110100
-49.999980   -0.000003   10.000000   0.001005  -45.552140  0.134403
-140.000000   1.000000   10.000000   -0.019409  -27.703560  0.000374
-139.000000   1.000000   10.000000   -0.025695  -23.208090  0.001743
-138.000000   1.000000   10.000000   -0.027499  -6.503323  0.003627
-137.000000   1.000000   10.000000   -0.025844  -17.413310  0.004140
-136.000000   1.000000   10.000000   -0.022014  -36.131110  0.002159
-135.000000   1.000000   10.000000   -0.017708  -50.036410  0.001246
-134.000000   1.000000   10.000000   -0.014661  -6.327590  0.002177
-133.000000   1.000000   10.000000   -0.012795  -2.645930  0.003556
-132.000000   1.000000   10.000000   -0.010992  -1.383322  0.003610
-131.000000   1.000000   10.000000   -0.009485  -0.165706  0.002340
-130.000000   1.000000   10.000000   -0.007964  1.244338  0.000951
-129.000000   1.000000   10.000000   -0.008017  1.037554  0.000603
-128.000000   1.000000   10.000000   -0.008141  6.171720  0.000208
-127.000000   1.000000   10.000000   -0.008270  5.503057  0.000196
-126.000000   1.000000   10.000000   -0.008348  26.534320  0.000065
-125.000000   1.000000   10.000000   -0.008503  46.283280  0.000136
-124.000000   1.000000   10.000000   -0.008560  52.987150  0.000174
-123.000000   1.000000   10.000000   -0.008791  52.427990  0.000357
-122.000000   1.000000   10.000000   -0.009013  54.348460  0.000353
-121.000000   1.000000   10.000000   -0.009448  55.551010  0.000348
-120.000000   1.000000   10.000000   -0.009971  51.989730  0.000268
-119.000000   1.000000   10.000000   -0.011215  86.611960  0.000045
-118.000000   1.000000   10.000000   -0.012688  -59.657520  0.000294
-117.000000   1.000000   10.000000   -0.014765  -65.336880  0.000662
-116.000000   1.000000   10.000000   -0.016885  -71.619370  0.000796
-115.000000   1.000000   10.000000   -0.019677  -73.444570  0.000745
-114.000000   1.000000   10.000000   -0.022666  -79.828590  0.000596
-113.000000   1.000000   10.000000   -0.025589  -77.442640  0.000754
-112.000000   1.000000   10.000000   -0.028689  -88.050510  0.001522
-111.000000   1.000000   10.000000   -0.031718  87.781270  0.003313
-110.000000   1.000000   10.000000   -0.035217  88.886480  0.005002
-109.000000   1.000000   10.000000   -0.038790  -81.201450  0.007170
-108.000000   1.000000   10.000000   -0.042029  -63.890120  0.013338
-107.000000   1.000000   10.000000   -0.045425  -56.197040  0.022989
-106.000000   1.000000   10.000000   -0.049806  -48.669390  0.039005
-105.000000   1.000000   10.000000   -0.052171  -37.025830  0.060277
-104.000000   1.000000   10.000000   -0.053142  -27.528580  0.095715
-103.000000   1.000000   10.000000   -0.055967  -23.172200  0.136804
-102.000000   1.000000   10.000000   -0.068923  -20.341010  0.167384
-101.000000   1.000000   10.000000   -0.079964  -14.855480  0.186969
-99.999980   1.000000   10.000000   -0.070683  -6.624588  0.206049
-98.999990   1.000000   10.000000   -0.067563  -0.576940  0.233745
-97.999970   1.000000   10.000000   -0.066013  4.202701  0.220256
-97.000030   1.000000   10.000000   -0.067681  8.109737  0.192545
-95.999970   1.000000   10.000000   -0.070526  8.773673  0.096674
-95.000020   1.000000   10.000000   -0.069918  11.946440  0.122561
-93.999980   1.000000   10.000000   -0.064102  16.382810  0.201321
-93.000000   1.000000   10.000000   -0.065181  18.942100  0.386397
-91.999980   1.000000   10.000000   -0.065351  19.172000  0.646034
-90.999980   1.000000   10.000000   -0.042013  19.011460  0.724572
-90.000000   1.000000   10.000000   -0.060713  17.154350  0.621882
-89.000020   1.000000   10.000000   -0.061423  15.723480  0.357385
-88.000020   1.000000   10.000000   -0.047009  11.927760  0.151291
-86.999990   1.000000   10.000000   -0.037678  -5.601763  0.110485
-86.000020   1.000000   10.000000   -0.033582  -21.156080  0.068302
-84.999980   1.000000   10.000000   -0.033720  -52.000140  0.045187
-84.000030   1.000000   10.000000   -0.037961  -52.420650  0.090815
-82.999970   1.000000   10.000000   -0.029150  -40.700150  0.219375
-82.000030   1.000000   10.000000   -0.021920  -58.092620  0.383995
-81.000010   1.000000   10.000000   -0.035103  -41.784250  0.297614
-80.000020   1.000000   10.000000   0.009962  -14.429820  0.105939
-79.000020   1.000000   10.000000   0.005225  27.760640  0.567962
-77.999980   1.000000   10.000000   -0.012663  22.489500  0.967876
-76.999990   1.000000   10.000000   -0.018885  5.322712  0.708992
-76.000020   1.000000   10.000000   -0.016136  -18.172880  0.759864
-75.000030   1.000000   10.000000   -0.016611  -41.962740  0.918175
-73.999990   1.000000   10.000000   -0.006138  -49.860180  0.913722
-73.000010   1.000000   10.000000   -0.000541  -49.445560  0.681383
-71.999990   1.000000   10.000000   -0.004165  -43.291210  0.431675
-70.999980   1.000000   10.000000   -0.000081  -30.780050  0.367882
-70.000020   1.000000   10.000000   -0.002029  -15.671250  0.281599
-68.999990   1.000000   10.000000   0.000541  -6.787677  0.231040
-67.999990   1.000000   10.000000   0.000432  -2.737718  0.173886
-67.000020   1.000000   10.000000   0.000645  -3.385562  0.113745
-66.000030   1.000000   10.000000   -0.000540  -7.452429  0.068380
-64.999980   1.000000   10.000000   0.000152  -14.278670  0.039419
-64.000040   1.000000   10.000000   -0.000170  -21.788770  0.023541
-62.999980   1.000000   10.000000   -0.000128  -35.883060  0.015925
-62.000010   1.000000   10.000000   0.000181  -51.656680  0.012670
-61.000000   1.000000   10.000000   0.000077  -63.886160  0.008594
-60.000000   1.000000   10.000000   0.000044  -64.632570  0.002896
-59.000030   1.000000   10.000000   -0.000055  -1.201525  0.003609
-58.000000   1.000000   10.000000   0.000159  2.500606  0.007908
-57.000030   1.000000   10.000000   -0.000419  0.456716  0.010401
-56.000000   1.000000   10.000000   0.000063  -9.213873  0.011497
-55.000000   1.000000   10.000000   -0.000312  -26.440730  0.018630
-54.000010   1.000000   10.000000   -0.000223  -39.187590  0.038014
-53.000010   1.000000   10.000000   0.001807  -44.774110  0.072058
-51.999980   1.000000   10.000000   0.008027  -45.958840  0.111186
-50.999990   1.000000   10.000000   0.002131  -44.060140  0.150972
-50.000010   1.000000   10.000000   0.006986  -42.864780  0.165281
-140.000000   2.000013   10.000000   -0.024142  -23.764100  0.001315
-139.000000   2.000013   10.000000   -0.027049  -15.964260  0.003524
-138.000000   2.000022   10.000000   -0.027504  -22.482580  0.005011
-137.000000   2.000013   10.000000   -0.024102  -27.896030  0.002499
-136.000000   2.000013   10.000000   -0.020040  -48.625930  0.001684
-135.000000   2.000013   10.000000   -0.017414  -43.075600  0.001233
-134.000000   2.000013   10.000000   -0.014713  -4.704296  0.002225
-133.000000   2.000013   10.000000   -0.012236  1.811204  0.003894
-132.000000   2.000022   10.000000   -0.009912  2.940397  0.003529
-131.000000   2.000013   10.000000   -0.007838  3.782896  0.001862
-130.000000   2.000013   10.000000   -0.007416  3.523076  0.001316
-129.000000   2.000013   10.000000   -0.007558  3.120197  0.000851
-128.000000   2.000013   10.000000   -0.007707  3.679085  0.000362
-127.000000   2.000022   10.000000   -0.007834  4.210742  0.000299
-126.000000   2.000013   10.000000   -0.007894  24.917350  0.000065
-125.000000   2.000013   10.000000   -0.007937  65.507950  0.000117
-124.000000   2.000013   10.000000   -0.007620  74.353900  0.000175
-123.000000   2.000013   10.000000   -0.007464  73.982480  0.000173
-122.000000   2.000013   10.000000   -0.007227  64.368320  0.000165
-121.000000   2.000013   10.000000   -0.006983  52.078050  0.000206
-120.000000   2.000013   10.000000   -0.007216  52.507030  0.000291
-119.000000   2.000013   10.000000   -0.007774  -79.275240  0.000113
-118.000000   2.000013   10.000000   -0.008727  -65.066380  0.000556
-117.000000   2.000013   10.000000   -0.010324  -67.395140  0.000901
-116.000000   2.000013   10.000000   -0.012091  -70.696490  0.000941
-115.000000   2.000013   10.000000   -0.014542  -77.089150  0.000702
-114.000000   2.000013   10.000000   -0.017678  -74.742200  0.000472
-113.000000   2.000013   10.000000   -0.020652  -83.434040  0.000425
-112.000000   2.000013   10.000000   -0.024298  -89.438420  0.001664
-111.000000   2.000013   10.000000   -0.027848  82.925770  0.003815
-110.000000   2.000013   10.000000   -0.031783  -81.273240  0.005193
-109.000000   2.000022   10.000000   -0.035697  -74.786960  0.008558
-108.000000   2.000013   10.000000   -0.039100  -67.366280  0.016245
-107.000000   2.000013   10.000000   -0.044678  -64.795340  0.031987
-106.000000   2.000013   10.000000   -0.049649  -61.495710  0.045636
-105.000000   2.000013   10.000000   -0.042656  -45.677750  0.049021
-104.000000   2.000013   10.000000   -0.043310  -23.804670  0.095168
-103.000000   2.000013   10.000000   -0.047063  -18.417170  0.175393
-102.000000   2.000013   10.000000   -0.044490  -15.202820  0.229338
-101.000000   2.000022   10.000000   -0.065416  -9.935463  0.268504
-100.000000   2.000013   10.000000   -0.069054  -2.187668  0.309641
-99.000010   2.000013   10.000000   -0.056330  2.362196  0.348386
-98.000010   2.000013   10.000000   -0.060293  5.800395  0.334575
-97.000000   2.000013   10.000000   -0.064540  9.750819  0.273961
-96.000010   2.000013   10.000000   -0.063433  15.412920  0.206663
-95.000000   2.000013   10.000000   -0.067928  12.367220  0.129618
-94.000020   2.000013   10.000000   -0.075043  12.632780  0.197199
-93.000000   2.000013   10.000000   -0.079738  12.091230  0.342524
-91.999970   2.000013   10.000000   -0.076568  11.052440  0.521285
-90.999980   2.000013   10.000000   -0.058492  10.633660  0.586373
-90.000000   2.000013   10.000000   -0.046789  8.688916  0.447469
-89.000020   2.000013   10.000000   -0.044975  5.462183  0.287531
-88.000020   2.000013   10.000000   -0.036521  1.249403  0.129864
-86.999990   2.000013   10.000000   -0.037983  -16.080940  0.187768
-85.999980   2.000013   10.000000   -0.041535  -22.415540  0.190583
-85.000000   2.000013   10.000000   -0.054897  -28.834310  0.172351
-83.999980   2.000013   10.000000   -0.052384  -29.712350  0.190658
-83.000000   2.000013   10.000000   -0.035623  -24.658310  0.275293
-82.000000   2.000013   10.000000   -0.030441  -21.188080  0.349690
-80.999980   2.000013   10.000000   -0.027922  -19.720650  0.147035
-80.000000   2.000013   10.000000   0.012476  18.740280  0.339115
-79.000020   2.000022   10.000000   0.011877  27.484580  0.956477
-77.999980   2.000013   10.000000   0.003344  24.823060  1.292901
-77.000010   2.000013   10.000000   -0.027696  13.701380  0.982872
-76.000010   2.000013   10.000000   -0.038620  -21.962390  0.798753
-75.000020   2.000013   10.000000   -0.022779  -35.788460  0.940033
-73.999990   2.000013   10.000000   -0.006713  -45.415470  0.989084
-73.000000   2.000013   10.000000   -0.000203  -45.581540  0.829783
-71.999990   2.000013   10.000000   -0.004315  -40.189840  0.655521
-71.000000   2.000022   10.000000   -0.002444  -30.310840  0.674315
-70.000020   2.000013   10.000000   -0.000189  -21.427170  0.588859
-69.000020   2.000013   10.000000   -0.002415  -14.732010  0.503117
-68.000000   2.000013   10.000000   -0.000568  -11.461540  0.388394
-67.000010   2.000013   10.000000   0.000182  -11.698380  0.275636
-65.999990   2.000013   10.000000   0.000501  -14.425920  0.173316
-64.999990   2.000013   10.000000   -0.000329  -19.070040  0.111588
-64.000040   2.000013   10.000000   -0.000015  -24.754070  0.060087
-62.999980   2.000013   10.000000   -0.000319  -32.499030  0.030627
-62.000020   2.000013   10.000000   -0.000470  -42.105930  0.013244
-60.999990   2.000013   10.000000   0.000170  -60.916850  0.005288
-60.000000   2.000013   10.000000   -0.000189  70.564510  0.000896
-59.000030   2.000013   10.000000   0.000018  10.836950  0.004153
-58.000000   2.000013   10.000000   0.000038  -2.027228  0.009474
-57.000000   2.000013   10.000000   -0.000034  -6.135375  0.013508
-56.000000   2.000013   10.000000   -0.000125  -12.670650  0.016648
-55.000010   2.000013   10.000000   -0.000132  -27.158310  0.024577
-54.000000   2.000013   10.000000   -0.000120  -39.293320  0.044091
-53.000010   2.000022   10.000000   -0.000546  -45.222720  0.079921
-52.000000   2.000013   10.000000   -0.002207  -45.856340  0.122709
-50.999970   2.000013   10.000000   0.007366  -43.870130  0.156157
-49.999980   2.000013   10.000000   0.008511  -42.387700  0.169799
-140.000000   3.000006   10.000000   -0.025991  -15.087880  0.001852
-139.000000   3.000006   10.000000   -0.027372  -13.320890  0.005237
-138.000000   3.000006   10.000000   -0.025438  -19.121080  0.003788
-137.000000   3.000006   10.000000   -0.022981  -19.028070  0.001665
-136.000000   3.000006   10.000000   -0.018715  -24.787230  0.001636
-135.000000   3.000015   10.000000   -0.013621  6.621769  0.002868
-134.000000   3.000006   10.000000   -0.011398  9.704423  0.003677
-133.000000   3.000006   10.000000   -0.009804  5.710587  0.004310
-132.000000   3.000006   10.000000   -0.008172  6.366936  0.003403
-131.000000   3.000006   10.000000   -0.007190  6.520125  0.002505
-130.000000   3.000006   10.000000   -0.006683  6.212311  0.001589
-129.000000   3.000006   10.000000   -0.006860  5.814350  0.000901
-128.000000   3.000006   10.000000   -0.007058  4.910889  0.000751
-127.000000   3.000006   10.000000   -0.007238  5.743639  0.000347
-126.000000   3.000015   10.000000   -0.007336  13.130120  0.000177
-125.000000   3.000015   10.000000   -0.007086  63.647500  0.000057
-124.000000   3.000006   10.000000   -0.006676  85.144700  0.000131
-123.000000   3.000006   10.000000   -0.006086  75.484200  0.000142
-122.000000   3.000006   10.000000   -0.005535  56.732450  0.000159
-121.000000   3.000006   10.000000   -0.004882  50.872570  0.000341
-120.000000   3.000006   10.000000   -0.004569  51.516850  0.000270
-119.000000   3.000015   10.000000   -0.004838  -83.119260  0.000200
-118.000000   3.000006   10.000000   -0.005456  -67.190120  0.000616
-117.000000   3.000006   10.000000   -0.006673  -66.165580  0.000840
-116.000000   3.000015   10.000000   -0.007861  -65.530470  0.000777
-115.000000   3.000006   10.000000   -0.010407  -69.362010  0.000381
-114.000000   3.000006   10.000000   -0.012968  26.597070  0.000087
-113.000000   3.000015   10.000000   -0.016289  28.661860  0.000247
-112.000000   3.000006   10.000000   -0.020669  38.360100  0.000738
-111.000000   3.000006   10.000000   -0.024120  -58.316870  0.000586
-110.000000   3.000006   10.000000   -0.028747  -59.284400  0.003056
-109.000000   3.000006   10.000000   -0.032180  -67.539930  0.007623
-108.000000   3.000015   10.000000   -0.038611  -78.222210  0.021037
-107.000000   3.000006   10.000000   -0.046969  -86.470180  0.047529
-106.000000   3.000006   10.000000   -0.045961  84.728350  0.081567
-105.000000   3.000006   10.000000   -0.019895  75.921490  0.090600
-104.000000   3.000006   10.000000   -0.032359  53.470070  0.031178
-103.000000   3.000015   10.000000   -0.062287  -4.323195  0.104771
-102.000000   3.000006   10.000000   0.005931  -7.733844  0.177085
-101.000000   3.000015   10.000000   0.002446  -2.881681  0.238265
-100.000000   3.000015   10.000000   -0.032091  3.044392  0.342475
-99.000010   3.000006   10.000000   -0.036822  5.608094  0.403429
-97.999980   3.000006   10.000000   -0.074844  7.379650  0.437233
-96.999980   3.000015   10.000000   -0.071833  11.724880  0.335969
-95.999980   3.000015   10.000000   -0.073007  13.711550  0.131605
-95.000020   3.000006   10.000000   -0.091339  17.002780  0.115790
-94.000020   3.000015   10.000000   -0.072405  14.662560  0.140522
-92.999980   3.000006   10.000000   -0.066082  8.361294  0.209083
-92.000010   3.000006   10.000000   -0.079215  4.467674  0.317481
-90.999980   3.000015   10.000000   -0.077427  2.489228  0.350244
-90.000000   3.000006   10.000000   -0.035964  -4.699507  0.404240
-89.000010   3.000015   10.000000   -0.024335  -11.080770  0.275834
-88.000000   3.000006   10.000000   -0.033737  -18.326570  0.225854
-87.000020   3.000006   10.000000   -0.041887  -17.970020  0.129398
-85.999970   3.000015   10.000000   -0.040209  -21.789560  0.159465
-84.999980   3.000006   10.000000   -0.071760  -22.397180  0.363159
-84.000020   3.000015   10.000000   -0.086644  -20.597850  0.362831
-83.000020   3.000015   10.000000   -0.042267  -16.862560  0.384771
-82.000010   3.000006   10.000000   -0.028752  -13.645840  0.414157
-81.000000   3.000006   10.000000   -0.023812  -0.008806  0.186553
-80.000000   3.000015   10.000000   -0.006779  20.379690  0.295648
-79.000020   3.000015   10.000000   0.019384  28.806030  0.746873
-78.000000   3.000006   10.000000   -0.011281  27.051970  1.237505
-77.000000   3.000015   10.000000   -0.047556  22.264020  0.912824
-76.000010   3.000006   10.000000   -0.048141  -12.438630  0.463718
-74.999980   3.000006   10.000000   -0.027882  -48.727280  0.897140
-73.999980   3.000006   10.000000   -0.006937  -50.118920  1.091223
-72.999980   3.000006   10.000000   -0.003938  -44.931570  0.807730
-72.000000   3.000015   10.000000   -0.003283  -37.757620  0.747395
-70.999980   3.000006   10.000000   -0.001128  -29.211430  0.721179
-70.000020   3.000006   10.000000   -0.000574  -21.704600  0.956120
-69.000010   3.000006   10.000000   -0.002961  -16.870280  0.895450
-68.000000   3.000006   10.000000   -0.001120  -14.463310  0.753492
-67.000010   3.000015   10.000000   -0.002133  -14.672070  0.548338
-65.999990   3.000006   10.000000   -0.000048  -17.659670  0.377822
-64.999980   3.000006   10.000000   -0.000969  -21.680500  0.240660
-64.000000   3.000015   10.000000   -0.000182  -25.436990  0.138421
-62.999990   3.000006   10.000000   -0.000554  -28.694320  0.072112
-62.000030   3.000006   10.000000   -0.000571  -33.711770  0.023438
-61.000010   3.000015   10.000000   -0.000372  71.543410  0.004036
-60.000000   3.000006   10.000000   -0.000261  49.975190  0.012588
-58.999990   3.000006   10.000000   0.000231  32.477640  0.011534
-58.000030   3.000006   10.000000   -0.000081  13.706520  0.011411
-57.000010   3.000006   10.000000   -0.000120  0.638431  0.017282
-56.000000   3.000006   10.000000   -0.000548  -5.409953  0.020113
-55.000000   3.000015   10.000000   -0.000641  -19.871370  0.020916
-54.000010   3.000015   10.000000   -0.000222  -41.632470  0.032405
-53.000000   3.000006   10.000000   -0.002189  -51.183090  0.062703
-52.000000   3.000006   10.000000   -0.005349  -51.910660  0.101158
-51.000030   3.000006   10.000000   0.001245  -48.093430  0.137634
-50.000010   3.000006   10.000000   -0.000635  -44.212630  0.161354
-140.000000   3.999999   10.000000   -0.026216  -7.363951  0.001873
-139.000000   3.999999   10.000000   -0.027199  -7.373292  0.005207
-138.000000   3.999999   10.000000   -0.024994  -10.010980  0.003756
-137.000000   3.999999   10.000000   -0.019759  -19.617660  0.002105
-136.000000   3.999999   10.000000   -0.016052  -16.112180  0.001691
-135.000000   3.999999   10.000000   -0.012786  5.088363  0.002798
-134.000000   3.999999   10.000000   -0.010759  9.486084  0.004146
-133.000000   3.999999   10.000000   -0.008974  10.298580  0.004768
-132.000000   3.999999   10.000000   -0.007289  10.442030  0.004191
-131.000000   3.999999   10.000000   -0.006294  9.934278  0.003337
-130.000000   3.999999   10.000000   -0.005757  7.420326  0.002233
-129.000000   3.999999   10.000000   -0.006104  7.484770  0.001368
-128.000000   3.999999   10.000000   -0.006368  7.484690  0.001237
-127.000000   3.999999   10.000000   -0.006582  7.640244  0.000648
-126.000000   3.999999   10.000000   -0.006623  5.554712  0.000364
-125.000000   3.999999   10.000000   -0.006218  -1.528987  0.000132
-124.000000   3.999999   10.000000   -0.005399  -43.227680  0.000022
-123.000000   3.999999   10.000000   -0.004648  62.899140  0.000050
-122.000000   3.999999   10.000000   -0.003725  40.529410  0.000084
-121.000000   3.999999   10.000000   -0.002758  39.582650  0.000220
-120.000000   3.999999   10.000000   -0.002315  51.482100  0.000181
-119.000000   3.999999   10.000000   -0.002197  -86.430860  0.000218
-118.000000   3.999999   10.000000   -0.002400  -69.444570  0.000468
-117.000000   3.999999   10.000000   -0.002908  -64.401360  0.000571
-116.000000   3.999999   10.000000   -0.004533  -56.107830  0.000503
-115.000000   3.999999   10.000000   -0.006822  -25.727690  0.000446
-114.000000   3.999999   10.000000   -0.009267  -9.768473  0.002201
-113.000000   3.999999   10.000000   -0.013137  -6.664883  0.006122
-112.000000   3.999999   10.000000   -0.016954  -7.174272  0.010620
-111.000000   3.999999   10.000000   -0.021934  -8.849512  0.013871
-110.000000   3.999999   10.000000   -0.026291  -12.932530  0.012408
-109.000000   3.999999   10.000000   -0.032980  -42.936820  0.004397
-108.000000   3.999999   10.000000   -0.039847  84.540470  0.026133
-107.000000   3.999999   10.000000   -0.045279  76.476090  0.095553
-106.000000   3.999999   10.000000   -0.038451  71.456860  0.210601
-105.000000   3.999999   10.000000   -0.029893  67.570980  0.308676
-104.000000   3.999999   10.000000   -0.061683  63.591880  0.290460
-103.000000   3.999999   10.000000   -0.094049  55.661370  0.186136
-102.000000   3.999999   10.000000   -0.014911  25.056070  0.089033
-101.000000   3.999999   10.000000   0.000588  13.050450  0.159763
-99.999980   3.999999   10.000000   -0.023700  9.830940  0.310475
-98.999970   3.999999   10.000000   -0.055415  8.078428  0.456095
-97.999980   3.999999   10.000000   -0.075319  8.299132  0.472370
-97.000020   3.999999   10.000000   -0.071985  11.555520  0.359878
-95.999990   3.999999   10.000000   -0.084339  18.557480  0.263017
-95.000000   3.999999   10.000000   -0.077546  23.255460  0.100518
-93.999980   3.999999   10.000000   -0.049690  25.124230  0.090659
-93.000030   3.999999   10.000000   -0.051036  14.411360  0.100293
-92.000010   3.999999   10.000000   -0.059150  0.404752  0.229341
-91.000020   3.999999   10.000000   -0.043299  -7.330480  0.244644
-90.000000   3.999999   10.000000   -0.034238  -16.855050  0.208720
-88.999970   3.999999   10.000000   -0.020062  -24.336250  0.219628
-88.000000   3.999999   10.000000   -0.032322  -25.163070  0.280281
-86.999980   3.999999   10.000000   -0.030808  -22.851450  0.371644
-86.000020   3.999999   10.000000   -0.023283  -21.369460  0.229897
-85.000000   3.999999   10.000000   -0.054682  -20.676860  0.272688
-84.000010   3.999999   10.000000   -0.063038  -16.592690  0.540252
-82.999980   3.999999   10.000000   -0.023142  -14.546340  0.515808
-82.000010   3.999999   10.000000   -0.040450  -12.110950  0.524031
-81.000020   3.999999   10.000000   -0.037587  -4.462033  0.365995
-80.000020   3.999999   10.000000   -0.012585  19.526770  0.242058
-79.000020   3.999999   10.000000   0.000673  31.644490  0.398766
-77.999980   3.999999   10.000000   -0.018917  33.464200  0.905371
-76.999990   3.999999   10.000000   -0.040091  40.042870  0.843063
-75.999990   3.999999   10.000000   -0.032343  64.348790  0.405540
-75.000020   3.999999   10.000000   0.024684  -84.441640  0.334751
-74.000020   3.999999   10.000000   0.044259  -60.448940  0.503593
-72.999980   3.999999   10.000000   -0.002877  -45.643630  0.546609
-72.000030   3.999999   10.000000   -0.008265  -34.527660  0.685832
-71.000020   3.999999   10.000000   -0.003843  -26.775270  0.822398
-70.000020   3.999999   10.000000   0.000103  -20.806640  0.932203
-68.999980   3.999999   10.000000   -0.002702  -16.653040  1.310411
-67.999980   3.999999   10.000000   -0.004162  -14.996150  1.170742
-66.999970   3.999999   10.000000   -0.002296  -15.666710  0.917499
-66.000010   3.999999   10.000000   -0.001981  -18.376840  0.647267
-65.000000   3.999999   10.000000   -0.001406  -22.002970  0.401927
-63.999990   3.999999   10.000000   -0.000039  -24.869570  0.252961
-62.999980   3.999999   10.000000   -0.000001  -26.565320  0.124803
-61.999980   3.999999   10.000000   -0.000772  -26.532230  0.029726
-60.999980   3.999999   10.000000   -0.000407  52.005230  0.022873
-60.000010   3.999999   10.000000   -0.000687  50.058260  0.031983
-58.999990   3.999999   10.000000   -0.000455  42.339030  0.025911
-57.999970   3.999999   10.000000   -0.000213  26.265230  0.022000
-56.999960   3.999999   10.000000   -0.000061  15.089490  0.022070
-56.000010   3.999999   10.000000   -0.001070  9.613914  0.025260
-55.000000   3.999999   10.000000   -0.000555  6.881713  0.018671
-54.000020   3.999999   10.000000   -0.001143  -48.007020  0.008901
-53.000000   3.999999   10.000000   -0.000794  -64.376070  0.045608
-51.999980   3.999999   10.000000   -0.002438  -61.556740  0.084105
-51.000000   3.999999   10.000000   -0.003747  -55.626690  0.119658
-50.000020   3.999999   10.000000   0.002236  -48.294860  0.145803
-140.000000   5.000002   10.000000   -0.027281  8.599020  0.004102
-139.000000   5.000002   10.000000   -0.027034  -3.504490  0.004864
-138.000000   5.000002   10.000000   -0.022518  -4.162522  0.003386
-137.000000   5.000002   10.000000   -0.018906  -13.628260  0.002605
-136.000000   5.000002   10.000000   -0.015054  -16.855110  0.001478
-135.000000   5.000002   10.000000   -0.011766  6.158656  0.002669
-134.000000   5.000002   10.000000   -0.009581  9.713682  0.004722
-133.000000   5.000002   10.000000   -0.006975  8.276204  0.005650
-132.000000   5.000002   10.000000   -0.006068  7.424315  0.004970
-131.000000   5.000002   10.000000   -0.004557  5.581669  0.003415
-130.000000   5.000002   10.000000   -0.004775  5.371483  0.002812
-129.000000   5.000002   10.000000   -0.005040  3.610400  0.001784
-128.000000   5.000002   10.000000   -0.005357  4.596198  0.001678
-127.000000   5.000002   10.000000   -0.005658  1.855319  0.000868
-126.000000   5.000002   10.000000   -0.005644  -8.799130  0.000544
-125.000000   5.000002   10.000000   -0.004984  -25.632880  0.000383
-124.000000   5.000002   10.000000   -0.004268  -36.824130  0.000593
-123.000000   5.000002   10.000000   -0.003247  -31.907050  0.000240
-122.000000   5.000002   10.000000   -0.002139  -23.362240  0.000156
-121.000000   5.000002   10.000000   -0.001060  -37.199880  0.000142
-120.000000   5.000002   10.000000   -0.000547  -3.631958  0.000059
-119.000000   5.000002   10.000000   -0.000151  -78.869020  0.000122
-118.000000   5.000002   10.000000   0.000117  -61.226840  0.000129
-117.000000   5.000002   10.000000   -0.000546  -35.899600  0.000152
-116.000000   5.000002   10.000000   -0.002338  -19.781550  0.000400
-115.000000   5.000002   10.000000   -0.003850  -15.660690  0.002761
-114.000000   5.000002   10.000000   -0.006897  -10.390550  0.009020
-113.000000   5.000002   10.000000   -0.011390  -9.705206  0.021064
-112.000000   5.000002   10.000000   -0.014992  -8.902747  0.039518
-111.000000   5.000002   10.000000   -0.020560  -8.446595  0.060893
-110.000000   5.000002   10.000000   -0.026205  -7.627999  0.058481
-109.000000   5.000002   10.000000   -0.029728  -4.854048  0.030572
-108.000000   5.000002   10.000000   -0.035721  66.091410  0.034422
-107.000000   5.000002   10.000000   -0.037452  69.149550  0.164494
-106.000000   5.000002   10.000000   -0.054917  67.892460  0.376678
-105.000000   5.000002   10.000000   -0.058678  66.866680  0.527513
-104.000000   5.000002   10.000000   -0.079178  66.107400  0.562991
-103.000000   5.000002   10.000000   -0.094220  65.246640  0.425365
-102.000000   5.000002   10.000000   -0.020958  61.592090  0.217561
-101.000000   5.000002   10.000000   -0.015160  43.421900  0.145365
-100.000000   5.000002   10.000000   -0.058712  17.081480  0.257701
-99.000030   5.000002   10.000000   -0.073212  8.648138  0.430715
-98.000020   5.000002   10.000000   -0.065427  7.489556  0.433879
-96.999990   5.000002   10.000000   -0.054178  10.256850  0.333100
-95.999990   5.000002   10.000000   -0.034194  17.113430  0.247219
-95.000020   5.000002   10.000000   -0.044052  25.393160  0.208967
-94.000010   5.000002   10.000000   -0.049906  30.676240  0.189475
-93.000000   5.000002   10.000000   -0.053639  28.415750  0.150622
-91.999990   5.000002   10.000000   -0.036418  16.085960  0.100456
-91.000020   5.000002   10.000000   -0.034234  -6.524552  0.060848
-90.000000   5.000002   10.000000   -0.040499  -28.195200  0.094134
-88.999980   5.000002   10.000000   -0.025507  -29.620340  0.182935
-88.000010   5.000002   10.000000   -0.043149  -22.029950  0.122633
-86.999990   5.000002   10.000000   -0.023627  -23.391230  0.448627
-86.000000   5.000002   10.000000   -0.024448  -21.879140  0.548933
-84.999980   5.000002   10.000000   -0.034778  -19.513600  0.638035
-84.000010   5.000002   10.000000   -0.010374  -17.388090  0.391141
-83.000000   5.000002   10.000000   0.009486  -13.822180  0.414596
-81.999990   5.000002   10.000000   -0.044454  -9.069456  0.420390
-80.999970   5.000002   10.000000   -0.044551  -2.157418  0.376650
-79.999990   5.000002   10.000000   0.000374  16.868550  0.278983
-78.999980   5.000002   10.000000   0.032606  33.105410  0.385008
-78.000020   5.000002   10.000000   0.001070  37.988910  0.869685
-77.000020   5.000002   10.000000   -0.017964  46.631320  1.125517
-76.000000   5.000002   10.000000   -0.017223  58.329480  0.987906
-75.000030   5.000002   10.000000   -0.001381  69.870870  0.838080
-74.000030   5.000002   10.000000   0.013900  81.332520  0.359808
-72.999980   5.000002   10.000000   -0.022662  -44.723500  0.235139
-71.999990   5.000002   10.000000   -0.017005  -32.803950  0.494105
-71.000010   5.000002   10.000000   -0.011174  -24.982690  0.797714
-69.999980   5.000002   10.000000   -0.008133  -19.509620  1.400365
-68.999990   5.000002   10.000000   -0.003641  -16.346340  1.534031
-68.000020   5.000002   10.000000   -0.008182  -15.167880  1.455651
-67.000020   5.000002   10.000000   -0.005509  -16.056510  1.094732
-66.000000   5.000002   10.000000   -0.002351  -18.341760  0.871466
-65.000020   5.000002   10.000000   -0.004043  -21.666720  0.597045
-63.999970   5.000002   10.000000   -0.003946  -24.042570  0.378189
-63.000020   5.000002   10.000000   -0.001425  -25.249530  0.174466
-62.000000   5.000002   10.000000   -0.001425  -15.262080  0.025396
-60.999990   5.000002   10.000000   -0.001660  54.095950  0.051506
-59.999980   5.000002   10.000000   -0.000294  54.622510  0.052393
-58.999990   5.000002   10.000000   0.000383  46.553600  0.037092
-58.000020   5.000002   10.000000   -0.000510  28.832390  0.029497
-57.000000   5.000002   10.000000   -0.001139  22.083310  0.033385
-56.000000   5.000002   10.000000   -0.000785  18.350900  0.035350
-55.000000   5.000002   10.000000   -0.000963  24.041800  0.030485
-54.000010   5.000002   10.000000   -0.000582  44.112520  0.015793
-53.000010   5.000002   10.000000   -0.001525  -79.218430  0.031533
-52.000000   5.000002   10.000000   -0.003720  -67.537470  0.072418
-51.000000   5.000002   10.000000   -0.005297  -59.800410  0.108879
-49.999990   5.000002   10.000000   -0.005070  -52.872850  0.129431
-140.000000   5.999976   10.000000   -0.026585  -3.134791  0.004323
-139.000000   5.999976   10.000000   -0.023611  -4.798602  0.003751
-138.000000   5.999976   10.000000   -0.018444  -4.977074  0.003189
-137.000000   5.999976   10.000000   -0.016011  -12.594770  0.002200
-136.000000   5.999976   10.000000   -0.009832  10.138140  0.002667
-135.000000   5.999985   10.000000   -0.010375  9.235584  0.002644
-134.000000   5.999976   10.000000   -0.005909  8.599395  0.006679
-133.000000   5.999976   10.000000   -0.004197  6.179261  0.005928
-132.000000   5.999976   10.000000   -0.003297  4.347004  0.004799
-131.000000   5.999976   10.000000   -0.002808  2.665703  0.003538
-130.000000   5.999976   10.000000   -0.003384  1.748169  0.002307
-129.000000   5.999966   10.000000   -0.003815  1.764137  0.002204
-128.000000   5.999976   10.000000   -0.004285  1.968437  0.001270
-127.000000   5.999976   10.000000   -0.004623  1.047123  0.000993
-126.000000   5.999976   10.000000   -0.004598  -7.141238  0.000721
-125.000000   5.999976   10.000000   -0.003789  -16.931040  0.000511
-124.000000   5.999976   10.000000   -0.003039  -24.182190  0.000350
-123.000000   5.999976   10.000000   -0.001896  -27.620100  0.000463
-122.000000   5.999976   10.000000   -0.000682  -25.030340  0.000446
-121.000000   5.999976   10.000000   0.000325  -12.705090  0.000402
-120.000000   5.999976   10.000000   0.001357  -11.428720  0.000371
-119.000000   5.999976   10.000000   0.001916  -11.151960  0.000203
-118.000000   5.999976   10.000000   0.001728  -11.034260  0.000295
-117.000000   5.999976   10.000000   0.000826  -3.673790  0.000377
-116.000000   5.999976   10.000000   -0.000475  -21.791070  0.001776
-115.000000   5.999976   10.000000   -0.002310  -14.497360  0.007589
-114.000000   5.999976   10.000000   -0.005250  -12.672030  0.020002
-113.000000   5.999976   10.000000   -0.009998  -10.685080  0.054133
-112.000000   5.999976   10.000000   -0.013629  -9.400295  0.109077
-111.000000   5.999976   10.000000   -0.019297  -8.350430  0.175666
-110.000000   5.999976   10.000000   -0.026153  -7.365730  0.173672
-109.000000   5.999976   10.000000   -0.032912  -4.027936  0.112304
-108.000000   5.999976   10.000000   -0.040046  45.421920  0.048164
-107.000000   5.999976   10.000000   -0.053321  66.563290  0.236835
-106.000000   5.999976   10.000000   -0.064876  68.228580  0.462560
-105.000000   5.999976   10.000000   -0.037894  69.046700  0.577676
-104.000000   5.999976   10.000000   -0.053640  69.626310  0.591713
-103.000000   5.999976   10.000000   -0.114692  69.858620  0.561793
-102.000000   5.999976   10.000000   -0.055297  68.541200  0.372856
-101.000000   5.999976   10.000000   -0.055824  59.275370  0.237519
-100.000000   5.999976   10.000000   -0.095144  25.050770  0.214931
-98.999980   5.999976   10.000000   -0.086947  8.887454  0.362749
-97.999980   5.999985   10.000000   -0.071907  7.380340  0.389364
-96.999980   5.999976   10.000000   -0.053874  10.706110  0.322564
-96.000020   5.999976   10.000000   -0.033185  17.041880  0.255085
-94.999980   5.999976   10.000000   -0.043308  24.527230  0.225277
-93.999980   5.999976   10.000000   -0.048918  30.753270  0.202540
-93.000030   5.999976   10.000000   -0.044092  35.548950  0.160266
-92.000010   5.999976   10.000000   -0.039105  38.675740  0.106499
-91.000020   5.999976   10.000000   -0.044777  44.439460  0.047305
-90.000000   5.999976   10.000000   -0.045257  -25.821600  0.021513
-88.999970   5.999976   10.000000   -0.033979  -25.147880  0.146756
-88.000000   5.999976   10.000000   -0.051853  -24.384230  0.324179
-86.999980   5.999976   10.000000   -0.034514  -24.257140  0.238118
-86.000020   5.999976   10.000000   -0.028082  -25.792320  0.354655
-85.000010   5.999976   10.000000   -0.014694  -24.867360  0.417894
-83.999980   5.999976   10.000000   0.019370  -20.988570  0.462191
-83.000030   5.999976   10.000000   0.018716  -17.228980  0.568786
-82.000020   5.999985   10.000000   -0.018427  -11.418930  0.542527
-81.000020   5.999976   10.000000   -0.021637  -0.206218  0.422602
-80.000000   5.999976   10.000000   0.001592  19.079900  0.431425
-78.999990   5.999976   10.000000   0.025056  29.431310  0.845968
-78.000010   5.999976   10.000000   -0.010231  33.749630  1.220899
-76.999980   5.999976   10.000000   -0.018431  39.490170  1.408601
-76.000000   5.999976   10.000000   -0.040949  49.529850  1.245573
-75.000020   5.999976   10.000000   -0.056873  57.268910  1.090074
-74.000010   5.999976   10.000000   -0.053214  63.465600  0.608307
-72.999980   5.999976   10.000000   -0.020403  -89.910650  0.223096
-71.999990   5.999976   10.000000   -0.012139  -44.497250  0.355541
-71.000020   5.999976   10.000000   -0.016684  -29.101780  0.804337
-69.999980   5.999976   10.000000   -0.016112  -21.816150  1.249330
-69.000020   5.999976   10.000000   -0.008204  -18.390710  1.457539
-67.999980   5.999976   10.000000   -0.008746  -17.314810  1.436201
-66.999980   5.999976   10.000000   -0.004230  -17.737150  1.206889
-65.999980   5.999976   10.000000   -0.006853  -18.827610  0.920277
-65.000020   5.999976   10.000000   -0.005841  -20.671810  0.662806
-64.000020   5.999976   10.000000   -0.005836  -23.314820  0.382842
-63.000000   5.999976   10.000000   -0.003835  -24.230780  0.141463
-61.999980   5.999976   10.000000   -0.001895  58.690910  0.029846
-61.000000   5.999976   10.000000   -0.001827  64.962440  0.094416
-60.000020   5.999976   10.000000   -0.000744  69.425740  0.086515
-58.999990   5.999976   10.000000   -0.000649  69.554680  0.038563
-58.000020   5.999976   10.000000   -0.000439  36.790730  0.012386
-57.000010   5.999976   10.000000   -0.001193  14.527610  0.032260
-55.999990   5.999976   10.000000   0.000223  21.826280  0.042200
-55.000000   5.999976   10.000000   -0.000252  27.125680  0.040483
-53.999980   5.999976   10.000000   -0.001147  35.980040  0.031269
-53.000000   5.999976   10.000000   -0.001312  76.895800  0.013950
-52.000000   5.999976   10.000000   -0.002644  -67.743470  0.048373
-51.000000   5.999966   10.000000   -0.003712  -60.781750  0.085898
-49.999990   5.999976   10.000000   -0.005495  -57.216630  0.098511
-140.000000   6.999998   10.000000   -0.026161  -6.899888  0.003885
-139.000000   6.999998   10.000000   -0.022799  -7.639959  0.003445
-138.000000   6.999988   10.000000   -0.017192  -0.047629  0.003345
-137.000000   6.999998   10.000000   -0.014590  -3.809086  0.002286
-136.000000   6.999998   10.000000   -0.008177  9.902928  0.002976
-135.000000   6.999988   10.000000   -0.005225  11.998230  0.006285
-134.000000   6.999998   10.000000   -0.004131  9.015955  0.007009
-133.000000   6.999998   10.000000   -0.002601  6.366991  0.006393
-132.000000   6.999988   10.000000   -0.001657  4.679471  0.005405
-131.000000   6.999998   10.000000   -0.001386  3.358840  0.004061
-130.000000   6.999998   10.000000   -0.001816  2.607259  0.002777
-129.000000   6.999988   10.000000   -0.002251  2.033375  0.002638
-128.000000   6.999998   10.000000   -0.002726  1.790301  0.001504
-127.000000   6.999998   10.000000   -0.003328  1.465800  0.001205
-126.000000   6.999998   10.000000   -0.003216  -1.852073  0.000853
-125.000000   6.999988   10.000000   -0.002583  -9.669768  0.000590
-124.000000   6.999998   10.000000   -0.001718  -17.570710  0.000457
-123.000000   6.999988   10.000000   -0.000759  -19.765290  0.000409
-122.000000   6.999988   10.000000   0.000387  -16.249100  0.000453
-121.000000   6.999988   10.000000   0.001638  -10.607920  0.000494
-120.000000   6.999998   10.000000   0.002503  -7.025182  0.000521
-119.000000   6.999988   10.000000   0.002873  -5.154943  0.000550
-118.000000   6.999988   10.000000   0.002715  1.031950  0.000794
-117.000000   6.999998   10.000000   0.002221  -12.139370  0.000933
-116.000000   6.999998   10.000000   0.000894  -19.658830  0.002829
-115.000000   6.999998   10.000000   -0.001092  -17.335390  0.010340
-114.000000   6.999998   10.000000   -0.005702  -18.869080  0.012776
-113.000000   6.999998   10.000000   -0.009362  -10.045890  0.096137
-112.000000   6.999998   10.000000   -0.014491  -8.252943  0.216780
-111.000000   6.999998   10.000000   -0.020756  -7.332515  0.317309
-110.000000   6.999998   10.000000   -0.027030  -5.633146  0.361970
-109.000000   6.999998   10.000000   -0.033394  -2.471181  0.238364
-108.000000   6.999998   10.000000   -0.041673  26.322950  0.086515
-107.000000   6.999998   10.000000   -0.057043  65.533850  0.247839
-106.000000   6.999998   10.000000   -0.049703  71.561550  0.455026
-105.000000   6.999998   10.000000   -0.014218  74.322200  0.511644
-104.000000   6.999988   10.000000   -0.024054  76.915550  0.503401
-103.000000   6.999998   10.000000   -0.083115  75.687900  0.508470
-102.000000   6.999998   10.000000   -0.074120  70.716500  0.421966
-101.000000   6.999998   10.000000   -0.067969  61.186680  0.297640
-99.999980   6.999998   10.000000   -0.065216  34.195600  0.206756
-99.000010   6.999988   10.000000   -0.074644  14.096020  0.310905
-98.000010   6.999998   10.000000   -0.072753  12.324630  0.343626
-96.999990   6.999988   10.000000   -0.066460  15.558630  0.297939
-95.999970   6.999988   10.000000   -0.050656  20.424580  0.270412
-94.999980   6.999998   10.000000   -0.035074  25.037400  0.231295
-94.000010   6.999998   10.000000   -0.039824  31.783330  0.199999
-92.999980   6.999998   10.000000   -0.038540  39.402860  0.157093
-92.000000   6.999988   10.000000   -0.051849  45.490600  0.127550
-90.999980   6.999998   10.000000   -0.047779  49.819810  0.087557
-90.000000   6.999998   10.000000   -0.037867  22.185640  0.036818
-89.000010   6.999998   10.000000   -0.036615  -13.520110  0.118841
-88.000000   6.999988   10.000000   -0.034949  -18.787760  0.110760
-87.000020   6.999998   10.000000   -0.014212  -28.149400  0.249260
-85.999990   6.999998   10.000000   -0.016670  -31.795020  0.431574
-85.000020   6.999998   10.000000   -0.007194  -32.347370  0.587519
-84.000030   6.999988   10.000000   -0.004190  -29.006920  0.679617
-83.000020   6.999988   10.000000   -0.024522  -23.890190  0.701450
-81.999990   6.999998   10.000000   0.004704  -16.809820  0.603877
-80.999980   6.999988   10.000000   0.010741  -2.180093  0.572085
-80.000020   6.999998   10.000000   -0.000188  19.042980  0.672534
-79.000020   6.999998   10.000000   -0.008375  28.148130  1.069229
-78.000000   6.999998   10.000000   -0.025520  28.017180  1.663088
-76.999980   6.999998   10.000000   -0.048993  30.662300  1.575863
-75.999990   6.999988   10.000000   -0.086886  38.067670  1.210969
-74.999980   6.999998   10.000000   -0.092990  44.435510  0.989635
-74.000020   6.999998   10.000000   -0.049853  64.024090  0.623618
-73.000000   6.999998   10.000000   0.008068  83.549330  0.426046
-72.000020   6.999998   10.000000   0.036667  -73.763450  0.461063
-71.000020   6.999998   10.000000   -0.015606  -49.670390  0.627361
-69.999990   6.999998   10.000000   -0.023960  -32.779290  0.981332
-69.000020   6.999998   10.000000   -0.020289  -27.452410  1.191984
-67.999980   6.999998   10.000000   -0.013049  -25.880510  1.184316
-66.999980   6.999998   10.000000   -0.005054  -24.326760  1.016002
-66.000020   6.999998   10.000000   -0.005650  -22.969990  0.770927
-64.999980   6.999998   10.000000   -0.005360  -22.931780  0.520730
-63.999970   6.999998   10.000000   -0.004885  -25.421830  0.264787
-63.000020   6.999998   10.000000   -0.004544  -45.708930  0.049740
-62.000000   6.999988   10.000000   -0.003160  79.913830  0.117633
-60.999990   6.999988   10.000000   -0.006353  84.914120  0.163998
-60.000010   6.999998   10.000000   -0.004968  -81.439350  0.165603
-58.999990   6.999988   10.000000   -0.001301  -71.464270  0.121194
-58.000000   6.999988   10.000000   -0.000986  -60.889340  0.066517
-57.000000   6.999988   10.000000   -0.001181  -35.742810  0.022666
-55.999970   6.999998   10.000000   -0.000213  7.057609  0.022955
-54.999980   6.999988   10.000000   -0.000284  26.483030  0.036795
-54.000000   6.999998   10.000000   -0.001674  30.790120  0.037223
-52.999970   6.999998   10.000000   0.000563  30.560920  0.020331
-52.000000   6.999998   10.000000   -0.001237  -59.801700  0.016878
-51.000020   6.999988   10.000000   -0.003001  -60.125340  0.048560
-50.000000   6.999998   10.000000   -0.001968  -56.499850  0.066650
-140.000000   8.000020   10.000000   -0.025720  -12.257090  0.003073
-139.000000   8.000010   10.000000   -0.019091  0.201720  0.002819
-138.000000   8.000020   10.000000   -0.013168  4.308719  0.002997
-137.000000   8.000020   10.000000   -0.007052  4.617591  0.002890
-136.000000   8.000020   10.000000   -0.006179  6.680007  0.003637
-135.000000   8.000020   10.000000   -0.003169  11.109130  0.006384
-134.000000   8.000020   10.000000   -0.001275  6.323860  0.007029
-133.000000   8.000020   10.000000   -0.000467  5.182664  0.006643
-132.000000   8.000020   10.000000   0.001148  3.938490  0.005210
-131.000000   8.000010   10.000000   0.000713  3.864035  0.004553
-130.000000   8.000020   10.000000   0.000031  3.820643  0.003172
-129.000000   8.000020   10.000000   -0.000624  3.611547  0.003061
-128.000000   8.000020   10.000000   -0.001276  3.639601  0.001685
-127.000000   8.000020   10.000000   -0.001815  3.129738  0.001330
-126.000000   8.000020   10.000000   -0.001930  0.424087  0.000956
-125.000000   8.000020   10.000000   -0.001601  -3.874041  0.000690
-124.000000   8.000020   10.000000   -0.000685  -11.374240  0.000493
-123.000000   8.000020   10.000000   0.000297  -16.569870  0.000492
-122.000000   8.000020   10.000000   0.001509  -12.997150  0.000561
-121.000000   8.000020   10.000000   0.002516  -6.286276  0.000613
-120.000000   8.000020   10.000000   0.003111  -3.999720  0.000939
-119.000000   8.000010   10.000000   0.003285  0.594674  0.000743
-118.000000   8.000020   10.000000   0.003407  -5.552958  0.001424
-117.000000   8.000020   10.000000   0.002359  -18.375280  0.001335
-116.000000   8.000020   10.000000   0.000616  -39.151010  0.002289
-115.000000   8.000020   10.000000   -0.001430  -26.095560  0.007237
-114.000000   8.000020   10.000000   -0.007458  -11.629300  0.029843
-113.000000   8.000020   10.000000   -0.009599  -6.062634  0.110809
-112.000000   8.000020   10.000000   -0.012659  -4.269693  0.276151
-111.000000   8.000020   10.000000   -0.016245  -3.103173  0.470505
-110.000000   8.000020   10.000000   -0.024896  -1.342612  0.521202
-109.000000   8.000020   10.000000   -0.036436  2.049685  0.355521
-108.000000   8.000020   10.000000   -0.052898  24.129490  0.145500
-107.000000   8.000010   10.000000   -0.056394  66.138210  0.259098
-106.000000   8.000020   10.000000   -0.033513  76.418180  0.385938
-105.000000   8.000020   10.000000   -0.004771  83.265820  0.411330
-104.000000   8.000010   10.000000   -0.018116  85.004180  0.431129
-103.000000   8.000020   10.000000   -0.064205  80.111250  0.449567
-102.000000   8.000020   10.000000   -0.078095  70.674090  0.446408
-101.000000   8.000020   10.000000   -0.074919  59.801920  0.352250
-99.999980   8.000020   10.000000   -0.054451  40.090130  0.260825
-99.000010   8.000020   10.000000   -0.062343  25.912960  0.305605
-97.999980   8.000010   10.000000   -0.069732  23.559330  0.332190
-97.000000   8.000020   10.000000   -0.060739  25.316470  0.307081
-96.000020   8.000020   10.000000   -0.056425  26.361080  0.279446
-95.000000   8.000020   10.000000   -0.049365  28.313450  0.227685
-93.999990   8.000020   10.000000   -0.050061  33.813200  0.180025
-92.999980   8.000020   10.000000   -0.048518  41.921090  0.150191
-92.000030   8.000020   10.000000   -0.057364  47.883660  0.132766
-90.999980   8.000020   10.000000   -0.049870  45.708970  0.104673
-90.000000   8.000020   10.000000   -0.044239  27.019640  0.080255
-89.000020   8.000020   10.000000   -0.025617  3.050602  0.115992
-87.999980   8.000020   10.000000   -0.014021  -14.964730  0.085205
-87.000020   8.000020   10.000000   0.010791  -32.036790  0.211763
-86.000010   8.000020   10.000000   0.011191  -39.199120  0.380804
-85.000010   8.000020   10.000000   0.033975  -40.556860  0.889472
-83.999980   8.000020   10.000000   0.007280  -39.250050  1.018723
-82.999990   8.000020   10.000000   -0.004145  -34.752120  1.013605
-82.000020   8.000010   10.000000   -0.000976  -26.431060  0.701269
-80.999990   8.000020   10.000000   -0.022456  -12.977080  0.375275
-80.000020   8.000020   10.000000   -0.025870  19.518430  0.279508
-79.000020   8.000020   10.000000   -0.029442  27.885260  0.495192
-78.000010   8.000020   10.000000   -0.022183  25.128050  0.819277
-77.000010   8.000020   10.000000   -0.017541  21.783100  0.881581
-75.999980   8.000010   10.000000   -0.067558  23.904430  0.865641
-74.999990   8.000020   10.000000   -0.092274  31.742870  0.730811
-74.000030   8.000020   10.000000   -0.057769  51.778520  0.490339
-73.000000   8.000010   10.000000   -0.036284  80.854640  0.530362
-72.000020   8.000020   10.000000   -0.029684  -82.802360  0.649902
-70.999980   8.000020   10.000000   -0.035891  -66.588840  0.796044
-70.000000   8.000020   10.000000   -0.033193  -51.941620  0.964015
-69.000020   8.000020   10.000000   -0.029439  -44.583860  1.075382
-67.999980   8.000020   10.000000   -0.028230  -41.319560  1.077789
-67.000020   8.000020   10.000000   -0.017900  -40.208850  0.902665
-66.000010   8.000020   10.000000   -0.008882  -37.947220  0.613948
-65.000030   8.000020   10.000000   -0.003550  -35.216620  0.355689
-63.999980   8.000020   10.000000   -0.002515  -41.429710  0.108982
-62.999970   8.000020   10.000000   -0.002983  83.736240  0.120274
-61.999990   8.000020   10.000000   -0.010959  87.280920  0.285961
-61.000010   8.000010   10.000000   -0.014822  -80.390990  0.400668
-59.999980   8.000020   10.000000   -0.013512  -71.539420  0.468891
-59.000010   8.000020   10.000000   -0.006139  -66.358390  0.383754
-58.000030   8.000020   10.000000   -0.002147  -62.166000  0.233077
-57.000000   8.000020   10.000000   0.000180  -54.120930  0.109016
-55.999990   8.000020   10.000000   -0.000959  -36.199020  0.041198
-55.000000   8.000020   10.000000   -0.000547  6.630783  0.021552
-54.000010   8.000020   10.000000   -0.000399  22.675630  0.032957
-53.000000   8.000020   10.000000   -0.000081  24.525280  0.031929
-52.000000   8.000020   10.000000   0.001111  16.599530  0.012800
-50.999990   8.000020   10.000000   -0.001601  -50.197650  0.015818
-50.000010   8.000020   10.000000   -0.001103  -57.026450  0.024670
-140.000000   9.000004   10.000000   -0.020692  -4.506856  0.001665
-139.000000   9.000004   10.000000   -0.016591  17.969170  0.002332
-138.000000   9.000009   10.000000   -0.008424  4.433317  0.002985
-137.000000   9.000004   10.000000   -0.004953  7.046052  0.003265
-136.000000   9.000009   10.000000   -0.000277  7.896865  0.005721
-135.000000   9.000004   10.000000   0.000696  2.505111  0.006795
-134.000000   9.000009   10.000000   0.002230  -0.013179  0.006796
-133.000000   9.000004   10.000000   0.003182  -0.413419  0.006081
-132.000000   9.000009   10.000000   0.003432  0.793156  0.004850
-131.000000   9.000004   10.000000   0.002835  2.166557  0.003437
-130.000000   9.000004   10.000000   0.002229  3.138570  0.003431
-129.000000   9.000004   10.000000   0.001678  4.120283  0.002005
-128.000000   9.000009   10.000000   0.000653  5.636261  0.001783
-127.000000   9.000004   10.000000   -0.000068  5.797471  0.001405
-126.000000   9.000009   10.000000   -0.000265  2.899242  0.001007
-125.000000   9.000004   10.000000   -0.000118  0.964709  0.000684
-124.000000   9.000009   10.000000   0.000345  -5.301793  0.000459
-123.000000   9.000009   10.000000   0.001307  -9.875735  0.000411
-122.000000   9.000009   10.000000   0.002181  -9.613488  0.000459
-121.000000   9.000009   10.000000   0.002850  -5.025097  0.000538
-120.000000   9.000004   10.000000   0.003494  2.291978  0.000607
-119.000000   9.000004   10.000000   0.003521  2.501003  0.000741
-118.000000   9.000009   10.000000   0.003189  -10.528810  0.001166
-117.000000   9.000009   10.000000   0.001738  -27.704200  0.002061
-116.000000   9.000009   10.000000   -0.000284  -67.541370  0.003226
-115.000000   9.000004   10.000000   -0.001763  -82.150890  0.007640
-114.000000   9.000009   10.000000   -0.008298  67.930050  0.012159
-113.000000   9.000004   10.000000   -0.010630  11.704810  0.064073
-112.000000   9.000009   10.000000   -0.015691  6.672154  0.093005
-111.000000   9.000009   10.000000   -0.037791  5.462673  0.515981
-110.000000   9.000004   10.000000   -0.038433  7.050890  0.575455
-109.000000   9.000004   10.000000   -0.049110  12.522410  0.406731
-108.000000   9.000009   10.000000   -0.054395  33.746530  0.220402
-107.000000   9.000004   10.000000   -0.043581  63.128410  0.257572
-106.000000   9.000004   10.000000   -0.019393  78.072020  0.314484
-105.000000   9.000009   10.000000   -0.038436  87.026670  0.367592
-104.000000   9.000004   10.000000   -0.054956  87.383310  0.409979
-103.000000   9.000009   10.000000   -0.076749  77.653800  0.479098
-102.000000   9.000004   10.000000   -0.089917  68.927040  0.519056
-101.000000   9.000004   10.000000   -0.085928  60.388210  0.424214
-100.000000   9.000009   10.000000   -0.068646  46.849340  0.331042
-99.000000   9.000004   10.000000   -0.063162  36.559750  0.164095
-98.000010   9.000004   10.000000   -0.055344  35.069760  0.389084
-96.999990   9.000004   10.000000   -0.043922  34.529500  0.355641
-95.999970   9.000004   10.000000   -0.050600  32.274430  0.295807
-95.000020   9.000009   10.000000   -0.051507  32.021880  0.213696
-94.000020   9.000004   10.000000   -0.048482  37.651880  0.161346
-92.999970   9.000004   10.000000   -0.050169  45.523200  0.143206
-92.000020   9.000009   10.000000   -0.047362  47.865130  0.142816
-90.999970   9.000004   10.000000   -0.048140  41.557080  0.138472
-90.000000   9.000009   10.000000   -0.038136  29.766310  0.129668
-89.000030   9.000004   10.000000   -0.013393  14.093400  0.050025
-87.999980   9.000009   10.000000   -0.000232  -11.744460  0.062182
-87.000020   9.000004   10.000000   0.009965  -35.284080  0.152375
-85.999970   9.000004   10.000000   0.033076  -46.143660  0.440559
-84.999980   9.000009   10.000000   -0.001028  -48.415670  0.893227
-84.000030   9.000004   10.000000   -0.022314  -50.015840  1.082997
-83.000000   9.000004   10.000000   -0.020891  -49.777550  0.821052
-81.999990   9.000004   10.000000   -0.029929  -49.455410  0.617975
-81.000000   9.000004   10.000000   -0.018596  -53.946570  0.447740
-80.000000   9.000009   10.000000   -0.021455  -65.335420  0.434432
-79.000010   9.000004   10.000000   -0.012657  -65.921650  0.509947
-77.999980   9.000004   10.000000   0.020312  -57.655310  0.361691
-76.999980   9.000009   10.000000   0.003614  -36.301520  0.255251
-76.000020   9.000004   10.000000   -0.030647  0.889036  0.301371
-75.000020   9.000009   10.000000   -0.061960  26.105220  0.448202
-74.000030   9.000004   10.000000   -0.042166  45.090060  0.476613
-73.000000   9.000004   10.000000   -0.046594  68.251720  0.508231
-72.000020   9.000009   10.000000   -0.068648  -89.921390  0.680347
-71.000020   9.000004   10.000000   -0.052700  -74.925660  0.796611
-70.000020   9.000004   10.000000   -0.046741  -66.800280  0.995133
-69.000010   9.000009   10.000000   -0.043849  -62.010170  1.092811
-67.999980   9.000009   10.000000   -0.032316  -58.895260  1.072375
-66.999990   9.000004   10.000000   -0.027725  -57.620100  0.954541
-66.000030   9.000009   10.000000   -0.021987  -57.958610  0.681227
-65.000010   9.000004   10.000000   -0.020160  -58.979600  0.315640
-64.000020   9.000009   10.000000   -0.016497  77.438100  0.124567
-63.000000   9.000009   10.000000   -0.024334  67.387240  0.349143
-61.999980   9.000009   10.000000   -0.034451  82.034340  0.550503
-61.000020   9.000004   10.000000   -0.023168  -82.439810  0.785337
-60.000020   9.000004   10.000000   -0.016904  -73.082270  0.901075
-58.999970   9.000009   10.000000   -0.012884  -72.267160  0.865151
-57.999970   9.000009   10.000000   -0.005617  -61.896580  0.437799
-57.000020   9.000009   10.000000   -0.001585  -58.975200  0.248414
-56.000000   9.000009   10.000000   0.000152  -48.024640  0.092211
-54.999980   9.000004   10.000000   -0.000230  -35.399250  0.043771
-54.000000   9.000009   10.000000   -0.000369  10.266600  0.028680
-52.999990   9.000004   10.000000   0.000230  21.239130  0.036255
-52.000000   9.000009   10.000000   0.000999  22.689710  0.025250
-50.999980   9.000004   10.000000   -0.000710  23.750840  0.005090
-50.000030   9.000004   10.000000   0.010808  -76.207120  0.003995
-140.000000   10.000020   10.000000   -0.019825  15.700940  0.001457
-139.000000   10.000020   10.000000   -0.012455  37.793450  0.003189
-138.000000   10.000020   10.000000   -0.006717  21.012150  0.002318
-137.000000   10.000020   10.000000   -0.002986  18.093210  0.002832
-136.000000   10.000020   10.000000   0.001987  5.907927  0.004556
-135.000000   10.000020   10.000000   0.003068  -2.564262  0.006206
-134.000000   10.000020   10.000000   0.004704  -5.599652  0.006771
-133.000000   10.000020   10.000000   0.005582  -5.911740  0.006220
-132.000000   10.000020   10.000000   0.005697  -4.325803  0.004965
-131.000000   10.000020   10.000000   0.005002  -2.241152  0.003510
-130.000000   10.000020   10.000000   0.004340  -0.750091  0.003485
-129.000000   10.000020   10.000000   0.003624  1.146963  0.002035
-128.000000   10.000020   10.000000   0.002608  3.567781  0.001766
-127.000000   10.000020   10.000000   0.001834  5.042890  0.001371
-126.000000   10.000020   10.000000   0.001181  3.324278  0.000933
-125.000000   10.000020   10.000000   0.001033  3.873368  0.000591
-124.000000   10.000020   10.000000   0.001378  5.237659  0.000353
-123.000000   10.000020   10.000000   0.001953  -1.577906  0.000261
-122.000000   10.000030   10.000000   0.002243  -5.324279  0.000273
-121.000000   10.000020   10.000000   0.002881  -2.909288  0.000335
-120.000000   10.000020   10.000000   0.003383  2.320988  0.000508
-119.000000   10.000020   10.000000   0.003162  -4.356240  0.000727
-118.000000   10.000020   10.000000   0.002003  -19.430160  0.001280
-117.000000   10.000020   10.000000   0.000437  -47.550200  0.001900
-116.000000   10.000020   10.000000   -0.000905  -84.139630  0.007511
-115.000000   10.000020   10.000000   -0.004509  86.819690  0.021342
-114.000000   10.000020   10.000000   -0.015111  78.743850  0.044903
-113.000000   10.000020   10.000000   -0.009717  63.218460  0.055145
-112.000000   10.000020   10.000000   -0.013682  31.588410  0.197879
-111.000000   10.000020   10.000000   -0.032022  20.075030  0.437042
-110.000000   10.000020   10.000000   -0.050341  21.122400  0.280063
-109.000000   10.000020   10.000000   -0.056429  26.428000  0.444103
-108.000000   10.000020   10.000000   -0.043662  42.162650  0.338139
-107.000000   10.000020   10.000000   -0.027507  59.696210  0.304913
-106.000000   10.000020   10.000000   -0.033949  71.282030  0.314515
-105.000000   10.000020   10.000000   -0.068851  79.302700  0.353626
-104.000000   10.000020   10.000000   -0.093052  78.014830  0.459563
-103.000000   10.000020   10.000000   -0.076498  72.136250  0.551633
-102.000000   10.000020   10.000000   -0.086983  66.970440  0.596490
-101.000000   10.000020   10.000000   -0.085179  60.777630  0.495638
-100.000000   10.000020   10.000000   -0.066165  50.649770  0.399889
-99.000000   10.000020   10.000000   -0.057562  41.978630  0.189003
-98.000020   10.000020   10.000000   -0.047900  39.013810  0.220027
-96.999980   10.000020   10.000000   -0.035683  35.771760  0.168002
-96.000000   10.000020   10.000000   -0.030240  32.592330  0.127678
-95.000010   10.000020   10.000000   -0.036496  33.532800  0.091388
-94.000010   10.000020   10.000000   -0.036082  45.708020  0.066483
-93.000000   10.000020   10.000000   -0.039135  56.628210  0.071405
-91.999980   10.000020   10.000000   -0.039285  57.450360  0.080592
-90.999980   10.000020   10.000000   -0.035461  53.881610  0.078950
-90.000000   10.000020   10.000000   -0.016215  51.812610  0.051118
-89.000020   10.000020   10.000000   0.000064  57.493490  0.022142
-88.000020   10.000020   10.000000   0.012963  -50.800100  0.007197
-86.999990   10.000020   10.000000   0.015534  -49.274360  0.177116
-85.999990   10.000020   10.000000   0.021505  -51.169850  0.449555
-85.000000   10.000020   10.000000   -0.010318  -56.813920  0.868687
-83.999990   10.000020   10.000000   -0.026349  -60.729430  1.085908
-83.000030   10.000020   10.000000   -0.015676  -64.228140  1.062407
-81.999980   10.000020   10.000000   -0.011593  -65.129010  0.862569
-81.000000   10.000020   10.000000   -0.004511  -66.270840  0.819328
-79.999980   10.000020   10.000000   -0.012408  -64.976670  1.301666
-79.000020   10.000020   10.000000   -0.009523  -63.668550  1.581358
-77.999980   10.000020   10.000000   0.003429  -60.370620  1.401656
-76.999980   10.000020   10.000000   0.006063  -55.804300  0.799421
-75.999980   10.000020   10.000000   0.007571  -41.711330  0.253738
-74.999990   10.000020   10.000000   -0.017738  29.769820  0.231328
-73.999980   10.000020   10.000000   -0.006606  42.847930  0.499049
-73.000000   10.000020   10.000000   -0.015548  53.993580  0.465370
-71.999990   10.000020   10.000000   -0.032211  73.132200  0.480667
-70.999980   10.000020   10.000000   -0.033670  -88.700580  0.625830
-70.000020   10.000020   10.000000   -0.042739  -81.167790  0.836373
-68.999980   10.000020   10.000000   -0.039723  -78.295260  0.970363
-68.000030   10.000020   10.000000   -0.012030  -77.160140  0.952410
-66.999990   10.000020   10.000000   -0.014443  -75.051260  0.895940
-65.999990   10.000020   10.000000   -0.021431  -75.187260  0.707271
-65.000030   10.000020   10.000000   -0.032874  -85.980980  0.367358
-63.999990   10.000020   10.000000   -0.040246  56.539650  0.533762
-62.999980   10.000020   10.000000   -0.061109  57.961640  0.872086
-61.999980   10.000020   10.000000   -0.059108  70.140540  1.112593
-60.999980   10.000020   10.000000   -0.030694  87.156540  1.212317
-60.000000   10.000020   10.000000   -0.039894  -81.037420  1.281000
-59.000020   10.000020   10.000000   -0.027921  -73.337500  1.044326
-58.000000   10.000030   10.000000   -0.007704  -67.771060  0.626883
-57.000000   10.000020   10.000000   -0.002739  -56.841850  0.269698
-56.000000   10.000020   10.000000   0.003041  -44.183450  0.087861
-55.000000   10.000020   10.000000   0.004915  -37.730580  0.043619
-54.000000   10.000020   10.000000   -0.000246  -6.944274  0.021760
-53.000000   10.000020   10.000000   -0.000698  17.682330  0.023845
-51.999980   10.000020   10.000000   -0.000083  23.981600  0.019712
-50.999990   10.000020   10.000000   0.007057  31.217290  0.006624
-49.999970   10.000020   10.000000   0.005703  73.160010  0.003234
-140.000000   10.999980   10.000000   -0.013740  50.066440  0.004123
-139.000000   10.999960   10.000000   -0.007927  55.450840  0.004431
-138.000000   10.999970   10.000000   -0.003766  52.110400  0.002733
-137.000000   10.999980   10.000000   -0.001179  40.736470  0.002623
-136.000000   10.999980   10.000000   0.004030  5.065580  0.002976
-135.000000   10.999970   10.000000   0.006114  -9.353181  0.005674
-134.000000   10.999980   10.000000   0.006951  -10.110590  0.006383
-133.000000   10.999980   10.000000   0.008740  -10.514600  0.005533
-132.000000   10.999970   10.000000   0.008135  -9.299311  0.004993
-131.000000   10.999960   10.000000   0.007310  -7.729169  0.003541
-130.000000   10.999980   10.000000   0.006660  -6.678371  0.002094
-129.000000   10.999980   10.000000   0.005783  -4.409674  0.002056
-128.000000   10.999970   10.000000   0.004383  -2.751216  0.001699
-127.000000   10.999970   10.000000   0.003360  -0.610023  0.001271
-126.000000   10.999970   10.000000   0.002458  0.609255  0.000821
-125.000000   10.999980   10.000000   0.002077  1.463853  0.000432
-124.000000   10.999980   10.000000   0.002145  8.922514  0.000209
-123.000000   10.999970   10.000000   0.002352  10.185320  0.000110
-122.000000   10.999980   10.000000   0.002465  -10.501110  0.000170
-121.000000   10.999970   10.000000   0.002902  -8.072218  0.000307
-120.000000   10.999970   10.000000   0.002274  -8.377341  0.000578
-119.000000   10.999980   10.000000   0.002434  -15.371290  0.001166
-118.000000   10.999970   10.000000   0.000774  -27.629800  0.001869
-117.000000   10.999980   10.000000   -0.001665  -62.879670  0.002823
-116.000000   10.999970   10.000000   -0.003195  -88.540960  0.013055
-115.000000   10.999980   10.000000   -0.010041  83.759250  0.040495
-114.000000   10.999980   10.000000   -0.016292  78.946250  0.088514
-113.000000   10.999980   10.000000   -0.003820  72.006120  0.119078
-112.000000   10.999980   10.000000   -0.017248  55.791970  0.288048
-111.000000   10.999980   10.000000   -0.026458  37.695240  0.423351
-110.000000   10.999980   10.000000   -0.051818  31.774410  0.300567
-109.000000   10.999970   10.000000   -0.058182  36.063310  0.593306
-108.000000   10.999970   10.000000   -0.037934  45.350750  0.470237
-107.000000   10.999980   10.000000   -0.033731  56.632640  0.410442
-106.000000   10.999970   10.000000   -0.066589  64.062740  0.417044
-105.000000   10.999970   10.000000   -0.104771  69.411480  0.475392
-104.000000   10.999970   10.000000   -0.133507  70.263360  0.624418
-103.000000   10.999970   10.000000   -0.101595  68.088290  0.700911
-102.000000   10.999980   10.000000   -0.088740  65.205560  0.665264
-101.000000   10.999980   10.000000   -0.085066  59.949410  0.543272
-99.999980   10.999970   10.000000   -0.059590  51.963300  0.442196
-98.999980   10.999970   10.000000   -0.040879  44.050870  0.194290
-98.000020   10.999980   10.000000   -0.029784  40.589570  0.181033
-96.999980   10.999980   10.000000   -0.021148  37.842960  0.163913
-96.000010   10.999980   10.000000   -0.025308  35.575100  0.125701
-94.999980   10.999970   10.000000   -0.040975  45.174570  0.088319
-93.999980   10.999970   10.000000   -0.035080  68.446750  0.107132
-93.000010   10.999980   10.000000   -0.021526  74.091530  0.148531
-92.000030   10.999980   10.000000   -0.015026  73.151790  0.177835
-91.000020   10.999980   10.000000   -0.009240  70.574580  0.158301
-90.000000   10.999980   10.000000   0.000586  73.785420  0.126546
-88.999990   10.999980   10.000000   0.001025  87.543550  0.119616
-87.999980   10.999980   10.000000   0.021998  -75.643050  0.176775
-86.999980   10.999980   10.000000   -0.016515  -66.108800  0.283821
-86.000020   10.999970   10.000000   -0.012614  -57.565740  0.396799
-85.000010   10.999970   10.000000   -0.006818  -64.300990  0.551251
-83.999990   10.999980   10.000000   -0.003199  -70.847870  0.755062
-83.000030   10.999980   10.000000   0.005561  -75.268330  0.929433
-81.999980   10.999980   10.000000   0.011004  -72.409120  0.862664
-81.000020   10.999970   10.000000   0.021723  -67.682310  1.046724
-80.000020   10.999970   10.000000   0.015497  -65.258660  1.384140
-79.000010   10.999980   10.000000   -0.008947  -63.156780  1.743012
-78.000020   10.999980   10.000000   -0.014521  -60.439910  1.603301
-77.000030   10.999970   10.000000   0.008648  -56.762920  0.946849
-76.000020   10.999970   10.000000   0.018354  -50.560720  0.332135
-75.000010   10.999970   10.000000   0.015127  35.900060  0.155608
-74.000030   10.999970   10.000000   0.002119  42.171360  0.415668
-72.999970   10.999980   10.000000   -0.002539  47.286120  0.462729
-72.000030   10.999970   10.000000   -0.012154  56.875690  0.510586
-70.999990   10.999970   10.000000   -0.040383  71.318200  0.586270
-70.000020   10.999980   10.000000   -0.009160  78.245660  0.733225
-68.999960   10.999980   10.000000   -0.004644  82.426760  0.911810
-67.999980   10.999980   10.000000   -0.005741  85.012220  0.944581
-67.000010   10.999980   10.000000   0.005980  86.309140  0.913481
-65.999990   10.999980   10.000000   -0.007294  86.117000  0.674151
-65.000020   10.999980   10.000000   -0.039835  68.268100  0.584378
-63.999990   10.999970   10.000000   -0.037327  53.464060  1.047815
-62.999980   10.999980   10.000000   -0.022516  55.316480  1.515366
-61.999980   10.999970   10.000000   -0.019837  63.235210  1.735484
-61.000020   10.999980   10.000000   -0.027712  74.595010  1.680695
-60.000020   10.999970   10.000000   -0.066244  86.968450  1.519245
-58.999990   10.999970   10.000000   -0.033891  -79.995950  0.872637
-57.999970   10.999980   10.000000   -0.014503  -63.496650  0.358788
-57.000030   10.999970   10.000000   -0.003086  -48.480750  0.162553
-56.000000   10.999980   10.000000   -0.000688  -37.841170  0.096018
-55.000030   10.999980   10.000000   0.002638  -33.818440  0.049551
-54.000030   10.999970   10.000000   0.002906  -23.979680  0.022564
-53.000000   10.999970   10.000000   0.002390  3.392681  0.011195
-52.000030   10.999970   10.000000   0.002598  20.547400  0.009988
-51.000010   10.999980   10.000000   0.003466  29.626710  0.004127
-50.000030   10.999980   10.000000   0.003815  74.177900  0.001828
-140.000000   11.999980   10.000000   -0.012867  54.542760  0.004541
-139.000000   11.999980   10.000000   -0.004984  63.865430  0.006090
-138.000000   11.999980   10.000000   0.002364  61.214710  0.003902
-137.000000   11.999980   10.000000   0.005913  45.386740  0.001075
-136.000000   11.999980   10.000000   0.007604  -7.913670  0.002715
-135.000000   11.999980   10.000000   0.009347  -13.475680  0.004536
-134.000000   11.999980   10.000000   0.010321  -13.821580  0.004920
-133.000000   11.999980   10.000000   0.010825  -13.434610  0.004210
-132.000000   11.999980   10.000000   0.010191  -12.755820  0.003174
-131.000000   11.999980   10.000000   0.009542  -11.771740  0.003348
-130.000000   11.999980   10.000000   0.009013  -11.488040  0.002039
-129.000000   11.999980   10.000000   0.007951  -9.666108  0.001983
-128.000000   11.999980   10.000000   0.006236  -8.795464  0.001672
-127.000000   11.999980   10.000000   0.004829  -7.999887  0.001223
-126.000000   11.999980   10.000000   0.003816  -7.497466  0.000685
-125.000000   11.999980   10.000000   0.003080  -15.359490  0.000301
-124.000000   11.999980   10.000000   0.002471  -11.165120  0.000070
-123.000000   11.999980   10.000000   0.002530  20.765350  0.000042
-122.000000   11.999980   10.000000   0.002252  -6.379516  0.000156
-121.000000   11.999980   10.000000   0.001938  -11.228910  0.000533
-120.000000   11.999980   10.000000   0.001254  -17.281030  0.001002
-119.000000   11.999980   10.000000   0.000424  -21.354910  0.002017
-118.000000   11.999980   10.000000   -0.001597  -31.850260  0.002692
-117.000000   11.999980   10.000000   -0.005637  -66.568530  0.003798
-116.000000   11.999980   10.000000   -0.006234  88.447600  0.020370
-115.000000   11.999980   10.000000   -0.014469  82.528430  0.065648
-114.000000   11.999980   10.000000   -0.016106  79.290790  0.134104
-113.000000   11.999980   10.000000   -0.004678  75.446010  0.185162
-112.000000   11.999980   10.000000   -0.023755  65.300980  0.201120
-111.000000   11.999980   10.000000   -0.040370  48.476770  0.231768
-110.000000   11.999980   10.000000   -0.058774  38.794230  0.298049
-109.000000   11.999980   10.000000   -0.054800  38.925190  0.305731
-108.000000   11.999980   10.000000   -0.031700  44.576250  0.252192
-107.000000   11.999980   10.000000   -0.031581  52.620910  0.209158
-106.000000   11.999980   10.000000   -0.067838  61.072410  0.207171
-105.000000   11.999980   10.000000   -0.133027  67.149560  0.649313
-104.000000   11.999980   10.000000   -0.142856  69.117080  0.789810
-103.000000   11.999980   10.000000   -0.120993  67.604020  0.834922
-102.000000   11.999980   10.000000   -0.117344  64.041370  0.774894
-101.000000   11.999980   10.000000   -0.082413  58.538940  0.584404
-100.000000   11.999980   10.000000   -0.049803  51.781910  0.479791
-99.000010   11.999980   10.000000   -0.039276  47.387270  0.441271
-97.999980   11.999980   10.000000   -0.031294  42.831420  0.151377
-96.999990   11.999980   10.000000   -0.028046  40.342440  0.138438
-96.000020   11.999980   10.000000   -0.042084  45.195220  0.114694
-94.999980   11.999980   10.000000   -0.039284  69.766220  0.140088
-94.000010   11.999980   10.000000   -0.020354  81.126180  0.262927
-93.000000   11.999980   10.000000   -0.007042  83.174860  0.370545
-91.999990   11.999980   10.000000   -0.009984  82.319850  0.417153
-90.999980   11.999980   10.000000   -0.004852  80.500790  0.379328
-90.000000   11.999980   10.000000   -0.003350  83.776780  0.282192
-89.000020   11.999980   10.000000   0.019298  -89.184120  0.347129
-88.000020   11.999980   10.000000   -0.008497  -82.372670  0.318932
-86.999990   11.999980   10.000000   -0.033149  -74.728910  0.343790
-86.000000   11.999980   10.000000   -0.020259  -73.242930  0.330192
-85.000030   11.999980   10.000000   0.000930  -80.900740  0.425635
-83.999980   11.999980   10.000000   0.022714  -85.825500  0.673714
-83.000020   11.999980   10.000000   0.019893  -82.380610  0.840581
-82.000010   11.999980   10.000000   0.031766  -73.875750  1.007331
-80.999990   11.999980   10.000000   0.046516  -67.388090  1.106339
-79.999990   11.999980   10.000000   0.043980  -61.827390  1.596728
-79.000020   11.999980   10.000000   0.018669  -61.490510  1.549538
-78.000010   11.999980   10.000000   -0.003915  -59.129270  1.214540
-77.000000   11.999980   10.000000   -0.003036  -56.697490  0.777427
-76.000000   11.999980   10.000000   0.025439  -54.741720  0.211000
-74.999990   11.999980   10.000000   0.025021  44.967540  0.138024
-73.999990   11.999980   10.000000   -0.002000  43.393360  0.384536
-72.999980   11.999980   10.000000   -0.002066  44.374870  0.489160
-71.999980   11.999980   10.000000   -0.011539  49.175240  0.533256
-70.999990   11.999980   10.000000   -0.046992  56.274360  0.772687
-70.000000   11.999980   10.000000   -0.011675  64.613490  0.872783
-68.999970   11.999980   10.000000   0.010521  71.277630  0.961785
-68.000020   11.999980   10.000000   0.013530  75.884600  1.116959
-66.999980   11.999980   10.000000   0.005411  76.478190  0.906048
-66.000010   11.999980   10.000000   -0.026055  71.592790  0.944680
-65.000000   11.999980   10.000000   -0.031434  61.058220  1.005049
-63.999970   11.999980   10.000000   -0.001053  53.206300  1.518422
-62.999980   11.999980   10.000000   0.019699  54.941990  1.948255
-61.999970   11.999980   10.000000   -0.013757  59.852230  2.289863
-60.999990   11.999980   10.000000   -0.035586  64.490460  2.166006
-60.000010   11.999980   10.000000   -0.043202  69.691400  1.386202
-58.999970   11.999980   10.000000   -0.034389  74.609250  0.546103
-57.999980   11.999980   10.000000   -0.011126  -44.665430  0.047774
-57.000010   11.999980   10.000000   -0.006061  -28.746850  0.139938
-55.999970   11.999980   10.000000   -0.000097  -29.279830  0.110874
-54.999990   11.999980   10.000000   0.001341  -31.540590  0.067394
-54.000020   11.999980   10.000000   0.001279  -28.670420  0.028611
-52.999980   11.999980   10.000000   -0.001248  -13.567150  0.012222
-51.999980   11.999980   10.000000   -0.001531  6.515899  0.007093
-50.999990   11.999980   10.000000   -0.000178  3.409710  0.003777
-50.000000   11.999980   10.000000   0.001607  -26.846710  0.001038
-140.000000   13.000000   10.000000   -0.007078  64.868680  0.006486
-139.000000   13.000000   10.000000   -0.000594  68.311330  0.006175
-138.000000   13.000000   10.000000   0.004543  64.118290  0.004851
-137.000000   13.000000   10.000000   0.007688  62.679100  0.002590
-136.000000   13.000000   10.000000   0.009458  25.588610  0.001062
-135.000000   13.000000   10.000000   0.011157  -10.248120  0.001998
-134.000000   13.000000   10.000000   0.011885  -13.421820  0.002747
-133.000000   13.000000   10.000000   0.012397  -13.938010  0.002521
-132.000000   13.000000   10.000000   0.011930  -14.238790  0.002100
-131.000000   13.000000   10.000000   0.011490  -15.441830  0.001468
-130.000000   13.000000   10.000000   0.010954  -14.794440  0.001671
-129.000000   13.000000   10.000000   0.009363  -12.963530  0.001731
-128.000000   13.000000   10.000000   0.007538  -12.892550  0.001553
-127.000000   13.000000   10.000000   0.006121  -14.554100  0.001135
-126.000000   13.000000   10.000000   0.004777  -20.625370  0.000598
-125.000000   13.000010   10.000000   0.003576  -35.441290  0.000273
-124.000000   13.000000   10.000000   0.003299  -49.796510  0.000101
-123.000000   13.000000   10.000000   0.002296  -2.881863  0.000158
-122.000000   13.000000   10.000000   0.001761  -2.177959  0.000361
-121.000000   13.000000   10.000000   0.000799  -13.221480  0.000957
-120.000000   13.000000   10.000000   -0.000705  -19.254840  0.001647
-119.000000   12.999990   10.000000   -0.002573  -23.251370  0.002965
-118.000000   13.000000   10.000000   -0.004847  -34.534550  0.003586
-117.000000   13.000010   10.000000   -0.008719  -75.565490  0.005663
-116.000000   13.000000   10.000000   -0.008780  85.447150  0.032519
-115.000000   13.000000   10.000000   -0.019911  81.359640  0.096119
-114.000000   13.000000   10.000000   -0.017806  79.261950  0.177437
-113.000000   13.000000   10.000000   -0.008245  76.854380  0.239070
-112.000000   13.000000   10.000000   -0.031608  71.665050  0.249640
-111.000000   13.000000   10.000000   -0.044926  58.846400  0.219133
-110.000000   13.000000   10.000000   -0.051193  45.580410  0.262173
-109.000000   13.000000   10.000000   -0.040609  41.778490  0.299468
-108.000000   13.000010   10.000000   -0.026535  43.700500  0.249639
-107.000000   13.000000   10.000000   -0.034574  51.404190  0.222300
-106.000000   13.000000   10.000000   -0.071252  62.834600  0.219430
-105.000000   13.000000   10.000000   -0.116530  71.654620  0.741334
-104.000000   13.000000   10.000000   -0.103421  73.329850  0.799636
-103.000000   13.000000   10.000000   -0.094500  70.702060  0.834126
-102.000000   13.000000   10.000000   -0.100598  65.053120  0.759129
-101.000000   13.000000   10.000000   -0.068432  57.114830  0.250283
-100.000000   13.000000   10.000000   -0.053117  51.967570  0.209225
-99.000010   13.000000   10.000000   -0.046607  50.688670  0.172288
-97.999980   13.000000   10.000000   -0.029251  51.994800  0.141373
-96.999980   13.000000   10.000000   -0.030353  54.348520  0.125768
-96.000030   13.000000   10.000000   -0.045987  64.861220  0.149296
-95.000020   13.000000   10.000000   -0.028824  78.689580  0.280732
-94.000010   13.000000   10.000000   -0.021405  84.316440  0.571085
-93.000030   13.000000   10.000000   -0.015295  85.789670  0.860375
-92.000020   13.000000   10.000000   -0.008551  85.774880  0.944711
-90.999980   12.999990   10.000000   0.011817  85.425060  1.135670
-90.000000   13.000000   10.000000   -0.009945  89.355120  0.739467
-89.000020   12.999990   10.000000   -0.030156  -87.244960  0.522444
-87.999980   13.000000   10.000000   -0.021397  -81.859560  0.395840
-86.999980   13.000000   10.000000   -0.024873  -85.507910  0.329680
-86.000000   13.000000   10.000000   -0.014210  83.637310  0.535427
-84.999980   13.000000   10.000000   0.003223  87.337660  0.577205
-83.999970   13.000000   10.000000   0.033868  88.338260  0.773270
-83.000020   13.000000   10.000000   0.037892  -85.181300  0.920077
-82.000010   13.000000   10.000000   0.027513  -74.076030  1.115652
-80.999980   13.000000   10.000000   0.027331  -64.196780  1.425711
-80.000000   13.000000   10.000000   0.023189  -61.272530  1.387950
-78.999990   13.000000   10.000000   0.028477  -59.085210  1.348060
-78.000000   13.000000   10.000000   0.010336  -57.227070  0.993304
-76.999980   13.000000   10.000000   0.017790  -55.753250  0.643509
-76.000020   13.000000   10.000000   0.027867  -56.665400  0.243181
-74.999980   13.000000   10.000000   0.010116  59.164280  0.067482
-74.000010   13.000000   10.000000   0.006296  44.316110  0.296115
-73.000000   13.000000   10.000000   0.006628  43.464530  0.444574
-72.000010   13.000010   10.000000   -0.005013  46.979050  0.591981
-71.000000   13.000000   10.000000   -0.017903  51.926590  0.717925
-70.000000   13.000000   10.000000   0.002116  59.056720  0.947897
-69.000000   13.000000   10.000000   0.009997  66.253830  0.990926
-67.999970   13.000000   10.000000   -0.001283  71.028750  1.137096
-67.000020   13.000000   10.000000   -0.006907  71.587220  1.034177
-65.999990   13.000000   10.000000   -0.004501  65.371320  1.026825
-65.000020   13.000000   10.000000   0.021851  58.906760  1.114951
-64.000010   13.000000   10.000000   0.042937  54.980140  1.600439
-63.000020   13.000010   10.000000   0.023824  56.684580  2.159029
-61.999990   13.000000   10.000000   -0.022406  57.443940  2.492243
-60.999990   12.999990   10.000000   -0.010010  57.706830  2.219074
-60.000020   13.000000   10.000000   -0.035305  56.202490  1.727281
-58.999990   13.000000   10.000000   -0.045212  46.767890  0.661943
-58.000020   13.000000   10.000000   -0.020413  22.611650  0.187126
-57.000010   13.000000   10.000000   -0.005785  -12.620090  0.162351
-55.999970   13.000000   10.000000   -0.000706  -24.643730  0.114707
-55.000010   13.000010   10.000000   0.000367  -32.474820  0.063493
-54.000030   13.000000   10.000000   0.000001  -31.060470  0.024830
-53.000000   13.000000   10.000000   -0.002808  -16.097040  0.012251
-51.999980   13.000000   10.000000   -0.007179  -4.642751  0.009676
-51.000020   13.000000   10.000000   -0.007833  -7.703489  0.007754
-49.999990   13.000000   10.000000   -0.005821  -23.200370  0.005881
-140.000000   13.999990   10.000000   -0.006417  67.259870  0.005565
-139.000000   13.999990   10.000000   0.000394  66.659020  0.005696
-138.000000   14.000000   10.000000   0.005530  63.105980  0.004941
-137.000000   13.999990   10.000000   0.008539  59.442980  0.003658
-136.000000   13.999990   10.000000   0.011809  46.316060  0.002152
-135.000000   13.999990   10.000000   0.014269  41.533120  0.000945
-134.000000   13.999990   10.000000   0.014609  31.077320  0.000567
-133.000000   13.999990   10.000000   0.014050  31.610970  0.000219
-132.000000   14.000000   10.000000   0.013457  -8.185495  0.000522
-131.000000   13.999990   10.000000   0.012982  -14.654360  0.000507
-130.000000   13.999990   10.000000   0.012554  -15.516230  0.000818
-129.000000   13.999990   10.000000   0.010607  -13.726440  0.001100
-128.000000   13.999990   10.000000   0.008888  -14.394440  0.001127
-127.000000   13.999990   10.000000   0.007146  -18.085710  0.000966
-126.000000   13.999990   10.000000   0.005439  -28.277920  0.000537
-125.000000   13.999990   10.000000   0.004248  -47.106450  0.000288
-124.000000   13.999990   10.000000   0.003358  -66.727260  0.000037
-123.000000   13.999990   10.000000   0.001927  15.300300  0.000157
-122.000000   13.999990   10.000000   0.000486  2.093940  0.000572
-121.000000   13.999990   10.000000   -0.000377  -12.231170  0.001177
-120.000000   13.999990   10.000000   -0.003284  -18.186720  0.002270
-119.000000   13.999990   10.000000   -0.004725  -22.971610  0.003882
-118.000000   13.999990   10.000000   -0.007781  -36.112960  0.004656
-117.000000   13.999990   10.000000   -0.011211  -84.703090  0.009727
-116.000000   13.999990   10.000000   -0.016525  82.743060  0.049813
-115.000000   13.999990   10.000000   -0.024368  80.057510  0.123150
-114.000000   13.999990   10.000000   -0.019354  78.635150  0.220232
-113.000000   13.999990   10.000000   -0.019289  77.280720  0.276853
-112.000000   13.999990   10.000000   -0.038448  73.984490  0.285217
-111.000000   13.999990   10.000000   -0.047187  65.148070  0.227684
-110.000000   13.999990   10.000000   -0.028145  51.912580  0.237453
-109.000000   13.999990   10.000000   -0.015895  44.915230  0.257519
-108.000000   13.999990   10.000000   -0.035983  44.393440  0.256608
-107.000000   13.999990   10.000000   -0.048138  53.317870  0.210108
-106.000000   13.999990   10.000000   -0.067500  69.897250  0.231568
-105.000000   13.999990   10.000000   -0.088763  79.622600  0.331667
-104.000000   13.999990   10.000000   -0.055181  80.565940  0.849760
-103.000000   13.999990   10.000000   -0.051274  77.004330  0.328173
-102.000000   13.999990   10.000000   -0.063637  66.917830  0.267122
-101.000000   13.999990   10.000000   -0.055178  56.600630  0.226304
-100.000000   13.999990   10.000000   -0.047114  54.571460  0.210873
-98.999970   13.999990   10.000000   -0.036542  52.845380  0.439703
-97.999980   13.999990   10.000000   -0.023751  68.651980  0.189773
-97.000020   13.999990   10.000000   -0.032763  70.522400  0.206770
-95.999980   13.999990   10.000000   -0.042325  72.972930  0.262247
-95.000000   13.999990   10.000000   -0.025122  79.127510  0.466201
-93.999980   13.999990   10.000000   -0.035594  84.616750  0.927787
-93.000020   13.999990   10.000000   -0.031997  87.260230  1.420867
-92.000020   13.999990   10.000000   -0.026445  88.764510  2.075143
-90.999980   13.999990   10.000000   -0.024201  89.416920  1.710415
-90.000000   13.999990   10.000000   -0.033246  -89.012220  1.538202
-89.000020   13.999990   10.000000   -0.031042  -83.690480  0.694234
-87.999980   13.999990   10.000000   -0.021283  -88.212550  0.350678
-86.999980   13.999990   10.000000   0.000666  -87.828260  0.271135
-86.000010   13.999990   10.000000   0.010474  89.540510  0.423459
-85.000010   13.999990   10.000000   0.009480  88.961720  0.681102
-84.000020   13.999990   10.000000   0.032553  -89.296500  0.867143
-82.999980   13.999990   10.000000   0.043708  -83.181080  0.950206
-82.000010   13.999990   10.000000   0.027993  -73.184850  1.077237
-81.000040   13.999990   10.000000   0.014579  -63.040080  1.330950
-79.999980   13.999990   10.000000   0.016753  -57.151520  1.467800
-78.999980   13.999990   10.000000   0.024932  -57.333440  1.096672
-78.000020   13.999990   10.000000   0.026558  -55.603500  0.882605
-77.000020   13.999990   10.000000   0.041051  -53.607200  0.547630
-76.000020   13.999990   10.000000   0.028044  -53.230580  0.283050
-75.000000   13.999990   10.000000   0.002134  -68.713960  0.045035
-73.999990   13.999990   10.000000   -0.009049  46.279810  0.203383
-72.999980   13.999990   10.000000   -0.014351  45.287080  0.400474
-72.000020   13.999990   10.000000   -0.012157  47.254010  0.569357
-70.999980   13.999990   10.000000   -0.011826  50.917090  0.699692
-70.000000   13.999990   10.000000   -0.001535  56.494010  0.753902
-69.000000   13.999990   10.000000   0.005794  63.476940  0.791728
-67.999970   13.999990   10.000000   0.008743  67.994920  0.790511
-66.999980   13.999990   10.000000   0.013679  67.668490  0.576312
-66.000020   13.999990   10.000000   0.030058  62.405650  0.589590
-64.999990   13.999990   10.000000   0.044482  58.858920  1.022002
-64.000000   13.999990   10.000000   0.022131  57.330180  1.599388
-62.999980   13.999990   10.000000   -0.000772  58.933210  2.128812
-62.000030   13.999990   10.000000   0.002644  57.593580  2.270679
-61.000020   13.999990   10.000000   0.007257  55.193880  2.161533
-60.000020   13.999990   10.000000   -0.058971  52.158780  2.031517
-58.999980   13.999990   10.000000   -0.064803  42.222110  1.181987
-58.000020   13.999990   10.000000   0.007669  29.893760  0.244919
-57.000020   13.999990   10.000000   0.002217  5.884255  0.086182
-55.999990   13.999990   10.000000   -0.003593  -30.294200  0.073119
-55.000000   13.999990   10.000000   -0.001156  -41.599170  0.046510
-54.000030   13.999990   10.000000   -0.002235  -41.717550  0.018233
-52.999990   13.999990   10.000000   -0.003323  -12.034830  0.012558
-51.999990   13.999990   10.000000   -0.008149  -5.021255  0.014405
-51.000020   13.999990   10.000000   -0.011742  -12.558500  0.014135
-50.000010   13.999990   10.000000   -0.013276  -22.719090  0.012903
-140.000000   15.000000   10.000000   0.002613  57.744770  0.003409
-139.000000   15.000010   10.000000   0.006669  51.507550  0.003418
-138.000000   15.000010   10.000000   0.010575  38.560860  0.002807
-137.000000   15.000000   10.000000   0.012056  34.352280  0.003210
-136.000000   15.000020   10.000000   0.014034  38.186480  0.002462
-135.000000   15.000000   10.000000   0.015181  46.691810  0.002119
-134.000000   15.000020   10.000000   0.015792  54.888160  0.001815
-133.000000   15.000000   10.000000   0.015423  60.127420  0.001366
-132.000000   15.000010   10.000000   0.015037  60.445200  0.001039
-131.000000   15.000010   10.000000   0.014590  62.120660  0.000537
-130.000000   15.000000   10.000000   0.013719  50.864450  0.000236
-129.000000   15.000010   10.000000   0.011705  4.304952  0.000318
-128.000000   15.000020   10.000000   0.009661  -9.159406  0.000530
-127.000000   15.000010   10.000000   0.007565  -17.757040  0.000563
-126.000000   15.000010   10.000000   0.006070  -28.879580  0.000380
-125.000000   15.000010   10.000000   0.004073  -40.580740  0.000201
-124.000000   15.000010   10.000000   0.002824  21.666760  0.000054
-123.000000   15.000020   10.000000   0.001024  36.153110  0.000283
-122.000000   15.000010   10.000000   -0.000139  5.453177  0.000573
-121.000000   15.000020   10.000000   -0.002263  -7.302774  0.001146
-120.000000   15.000020   10.000000   -0.005568  -16.151830  0.002765
-119.000000   15.000010   10.000000   -0.007018  -23.837100  0.005103
-118.000000   15.000020   10.000000   -0.010508  -43.223070  0.004903
-117.000000   15.000020   10.000000   -0.016727  88.058760  0.015736
-116.000000   15.000010   10.000000   -0.024005  80.597860  0.063573
-115.000000   15.000020   10.000000   -0.021336  78.544710  0.154790
-114.000000   15.000010   10.000000   -0.023602  77.872780  0.244532
-113.000000   15.000010   10.000000   -0.029037  77.233990  0.304861
-112.000000   15.000020   10.000000   -0.046548  75.312030  0.287708
-111.000000   15.000010   10.000000   -0.035135  69.567030  0.226178
-110.000000   15.000000   10.000000   -0.012724  57.344970  0.212087
-109.000000   15.000020   10.000000   -0.013197  47.807490  0.240099
-108.000000   15.000020   10.000000   -0.024123  45.810100  0.239333
-107.000000   15.000010   10.000000   -0.034911  55.591220  0.196242
-106.000000   15.000020   10.000000   -0.074085  76.235420  0.232559
-105.000000   15.000020   10.000000   -0.071925  85.169990  0.882011
-104.000000   15.000000   10.000000   -0.050390  87.568520  0.390233
-103.000000   15.000010   10.000000   -0.044568  83.882960  0.309811
-102.000000   15.000010   10.000000   -0.047614  68.157440  0.241701
-101.000000   15.000010   10.000000   -0.040356  52.787290  0.292121
-100.000000   15.000020   10.000000   -0.036208  53.309310  0.303224
-99.000010   15.000020   10.000000   -0.033909  59.508170  0.364330
-98.000010   15.000020   10.000000   -0.033794  71.225340  0.332727
-97.000000   15.000020   10.000000   -0.040604  69.439740  0.337146
-95.999980   15.000000   10.000000   -0.055105  65.779680  0.374919
-95.000010   15.000010   10.000000   -0.034866  78.498510  0.742044
-94.000020   15.000020   10.000000   -0.040778  85.557290  1.495068
-92.999980   15.000010   10.000000   -0.069245  88.323430  2.396575
-91.999980   15.000020   10.000000   -0.093046  89.567260  3.564230
-90.999980   15.000010   10.000000   -0.070406  -89.562630  3.146729
-90.000000   15.000010   10.000000   -0.042085  -87.902040  2.035545
-89.000020   15.000010   10.000000   -0.020353  -83.936050  0.791480
-88.000020   15.000020   10.000000   0.003306  -81.241000  0.270470
-87.000020   15.000010   10.000000   0.020580  -87.809780  0.228206
-85.999980   15.000020   10.000000   0.016978  -83.624690  0.405759
-84.999980   15.000010   10.000000   0.008341  -84.116160  0.667742
-84.000020   15.000000   10.000000   0.017504  -83.022400  0.826811
-82.999990   15.000020   10.000000   0.023486  -78.305930  0.900426
-81.999990   15.000020   10.000000   0.030852  -68.784800  0.944970
-80.999990   15.000020   10.000000   0.026833  -59.646340  1.077952
-80.000000   15.000020   10.000000   0.025627  -54.457730  1.159321
-79.000010   15.000010   10.000000   0.020560  -55.122220  0.859929
-78.000000   15.000010   10.000000   0.014467  -51.909810  0.723838
-77.000000   15.000010   10.000000   0.016892  -51.382810  0.569585
-75.999990   15.000000   10.000000   0.014767  -50.221750  0.303066
-74.999970   15.000020   10.000000   0.005295  -53.630340  0.082409
-74.000020   15.000020   10.000000   -0.010730  50.518600  0.116833
-73.000010   15.000010   10.000000   -0.017248  48.118670  0.203532
-71.999990   15.000020   10.000000   -0.015297  47.898370  0.297986
-71.000000   15.000020   10.000000   -0.007578  49.669610  0.511445
-69.999980   15.000000   10.000000   0.007028  53.927250  0.535098
-68.999980   15.000010   10.000000   0.013197  59.268270  0.506775
-68.000020   15.000020   10.000000   0.028445  63.759320  0.351082
-66.999990   15.000010   10.000000   0.027903  63.200940  0.380679
-65.999980   15.000010   10.000000   0.025934  59.643410  0.459186
-65.000010   15.000020   10.000000   0.021234  58.100510  0.916071
-64.000020   15.000010   10.000000   -0.003609  57.810360  1.394582
-62.999980   15.000020   10.000000   -0.031655  60.648830  1.963932
-61.999990   15.000020   10.000000   -0.024548  58.787890  2.165229
-61.000010   15.000010   10.000000   -0.006752  57.262740  2.130194
-59.999980   15.000020   10.000000   -0.046604  54.770800  1.988802
-58.999970   15.000020   10.000000   -0.045614  48.095160  1.030967
-58.000020   15.000010   10.000000   -0.004827  39.770880  0.264663
-57.000010   15.000020   10.000000   -0.011514  51.817150  0.065102
-56.000010   15.000010   10.000000   -0.010181  -64.503810  0.038261
-54.999980   15.000010   10.000000   -0.002215  -66.575210  0.035772
-54.000000   15.000010   10.000000   -0.003574  -61.117770  0.009007
-53.000020   15.000010   10.000000   -0.004490  0.961625  0.013108
-51.999990   15.000020   10.000000   -0.010410  -1.705134  0.019952
-50.999980   15.000010   10.000000   -0.015630  -11.915720  0.020047
-49.999990   15.000000   10.000000   -0.019894  -20.126060  0.018867
-140.000000   16.000020   10.000000   0.003495  36.744540  0.001755
-139.000000   16.000010   10.000000   0.006915  28.397910  0.002523
-138.000000   16.000020   10.000000   0.010985  14.824400  0.003433
-137.000000   16.000010   10.000000   0.013499  15.669030  0.003820
-136.000000   16.000020   10.000000   0.014804  23.408810  0.002946
-135.000000   16.000010   10.000000   0.016729  41.608460  0.002345
-134.000000   16.000020   10.000000   0.016653  47.226110  0.002260
-133.000000   16.000010   10.000000   0.016434  53.937300  0.001902
-132.000000   16.000020   10.000000   0.016170  57.853380  0.001317
-131.000000   16.000010   10.000000   0.015855  59.867000  0.001225
-130.000000   16.000020   10.000000   0.014525  57.486030  0.000876
-129.000000   16.000020   10.000000   0.012329  49.573960  0.000564
-128.000000   16.000010   10.000000   0.010055  29.723470  0.000275
-127.000000   16.000010   10.000000   0.007928  -6.455110  0.000234
-126.000000   16.000020   10.000000   0.005736  -30.726450  0.000173
-125.000000   16.000000   10.000000   0.003853  -31.576780  0.000166
-124.000000   16.000020   10.000000   0.002199  14.749970  0.000140
-123.000000   16.000020   10.000000   0.000251  19.316770  0.000256
-122.000000   16.000010   10.000000   -0.001743  12.185930  0.000559
-121.000000   16.000020   10.000000   -0.004322  -4.210150  0.001165
-120.000000   16.000020   10.000000   -0.007361  -14.812620  0.003061
-119.000000   16.000020   10.000000   -0.010034  -24.516240  0.005483
-118.000000   16.000010   10.000000   -0.016489  -54.049240  0.004344
-117.000000   16.000020   10.000000   -0.023016  82.662160  0.025787
-116.000000   16.000020   10.000000   -0.025147  78.466610  0.082546
-115.000000   16.000010   10.000000   -0.021711  77.447260  0.170972
-114.000000   16.000010   10.000000   -0.030085  77.148450  0.260088
-113.000000   16.000020   10.000000   -0.044639  76.921740  0.306801
-112.000000   16.000020   10.000000   -0.041479  75.807640  0.266575
-111.000000   16.000010   10.000000   -0.021806  71.190990  0.235486
-110.000000   16.000010   10.000000   -0.015297  60.431580  0.199430
-109.000000   16.000020   10.000000   -0.011358  49.427190  0.199006
-108.000000   16.000020   10.000000   -0.011088  45.636970  0.225100
-107.000000   16.000020   10.000000   -0.033371  52.790680  0.172343
-106.000000   16.000010   10.000000   -0.078571  75.647880  0.212590
-105.000000   16.000020   10.000000   -0.102280  -89.906030  0.354590
-104.000000   16.000020   10.000000   -0.045866  -85.568690  0.374880
-103.000000   16.000020   10.000000   -0.034503  -86.673490  0.262909
-102.000000   16.000020   10.000000   -0.036522  61.640270  0.115050
-101.000000   16.000010   10.000000   0.029472  39.106050  0.349289
-99.999980   16.000020   10.000000   0.012649  43.731540  0.484687
-98.999970   16.000010   10.000000   0.002982  59.349640  0.500908
-98.000020   16.000010   10.000000   0.011561  65.861690  0.410656
-96.999980   16.000020   10.000000   0.036050  57.634340  0.341167
-95.999970   16.000020   10.000000   0.001222  54.721000  0.306125
-95.000000   16.000010   10.000000   -0.036888  79.554960  0.667187
-94.000010   16.000020   10.000000   -0.059783  87.444470  1.689662
-93.000030   16.000010   10.000000   -0.071135  89.535800  2.770134
-92.000010   16.000020   10.000000   -0.091835  -89.427490  3.993012
-90.999990   16.000010   10.000000   -0.066743  -87.925290  3.045214
-90.000000   16.000020   10.000000   -0.031552  -85.725610  1.929782
-89.000000   16.000010   10.000000   -0.016216  -82.645380  0.902583
-88.000000   16.000020   10.000000   0.008347  -78.864510  0.281560
-86.999980   16.000010   10.000000   0.021077  -71.748050  0.170269
-86.000000   16.000020   10.000000   0.016301  -74.262820  0.327256
-85.000000   16.000010   10.000000   0.013827  -75.286090  0.517827
-84.000030   16.000020   10.000000   0.022880  -74.037510  0.635724
-83.000030   16.000020   10.000000   0.023706  -68.660350  0.709253
-81.999990   16.000010   10.000000   0.038744  -60.355980  0.743643
-81.000020   16.000010   10.000000   0.035637  -54.089740  0.800239
-80.000020   16.000020   10.000000   0.019123  -51.067620  0.800510
-79.000040   16.000010   10.000000   0.005498  -49.845980  0.780505
-77.999980   16.000020   10.000000   -0.004381  -50.771060  0.564470
-77.000020   16.000020   10.000000   -0.008655  -49.298160  0.390301
-76.000020   16.000020   10.000000   -0.001377  -46.977750  0.224725
-75.000020   16.000020   10.000000   -0.003827  -64.961720  0.012371
-73.999990   16.000010   10.000000   -0.002735  49.418660  0.100538
-72.999980   16.000020   10.000000   0.002428  46.968100  0.204356
-71.999990   16.000020   10.000000   -0.001369  45.301230  0.175575
-70.999990   16.000020   10.000000   0.004424  44.252380  0.193266
-69.999990   16.000010   10.000000   0.016879  45.166300  0.183798
-68.999990   16.000010   10.000000   0.019969  50.796070  0.182386
-67.999980   16.000020   10.000000   0.023078  54.585530  0.199954
-67.000020   16.000020   10.000000   0.032739  56.355110  0.217398
-65.999980   16.000010   10.000000   0.018946  53.508750  0.326691
-65.000020   16.000010   10.000000   -0.018551  52.900840  0.737392
-63.999990   16.000020   10.000000   -0.033943  54.451470  1.158928
-62.999980   16.000020   10.000000   -0.050985  59.312720  1.711530
-62.000000   16.000010   10.000000   -0.044556  61.605450  2.069237
-61.000030   16.000020   10.000000   -0.018152  60.097990  1.988838
-60.000010   16.000020   10.000000   -0.021334  59.341650  1.702387
-59.000020   16.000020   10.000000   -0.003938  54.236950  0.838297
-57.999980   16.000010   10.000000   0.008513  51.561670  0.238293
-56.999980   16.000020   10.000000   -0.001227  69.990410  0.090270
-55.999990   16.000020   10.000000   -0.014731  -84.632790  0.056360
-55.000000   16.000000   10.000000   -0.013108  -80.370990  0.039427
-53.999970   16.000020   10.000000   -0.012147  -77.986080  0.003337
-53.000000   16.000010   10.000000   -0.008243  6.117340  0.023631
-52.000010   16.000010   10.000000   -0.008859  1.099240  0.031374
-51.000000   16.000020   10.000000   -0.012028  -7.929428  0.027366
-50.000000   16.000020   10.000000   -0.018010  -23.173660  0.027441
-140.000000   17.000010   10.000000   0.004578  1.332855  0.002396
-139.000000   17.000000   10.000000   0.006609  7.829420  0.003130
-138.000000   17.000030   10.000000   0.010721  2.651667  0.004915
-137.000000   17.000010   10.000000   0.013174  4.125130  0.004900
-136.000000   17.000020   10.000000   0.016049  15.835250  0.002338
-135.000000   17.000020   10.000000   0.017068  33.275480  0.001852
-134.000000   17.000020   10.000000   0.017125  44.786110  0.001691
-133.000000   17.000010   10.000000   0.017044  47.009100  0.001804
-132.000000   17.000030   10.000000   0.016881  51.965020  0.001337
-131.000000   17.000000   10.000000   0.016678  53.924770  0.001396
-130.000000   17.000010   10.000000   0.014622  52.854920  0.001112
-129.000000   17.000020   10.000000   0.012175  49.916320  0.000781
-128.000000   17.000000   10.000000   0.010240  37.714850  0.000373
-127.000000   17.000020   10.000000   0.007470  8.793471  0.000113
-126.000000   17.000010   10.000000   0.005283  -46.778460  0.000198
-125.000000   17.000020   10.000000   0.003145  -54.185380  0.000209
-124.000000   17.000020   10.000000   0.001094  -85.061300  0.000030
-123.000000   17.000010   10.000000   -0.001005  35.909110  0.000248
-122.000000   17.000020   10.000000   -0.003573  16.115920  0.000428
-121.000000   17.000000   10.000000   -0.006432  -4.387398  0.001409
-120.000000   17.000020   10.000000   -0.009337  -16.204060  0.003924
-119.000000   17.000020   10.000000   -0.014504  -26.930770  0.005098
-118.000000   17.000010   10.000000   -0.021554  -79.836970  0.005231
-117.000000   17.000020   10.000000   -0.024871  79.341630  0.033097
-116.000000   17.000010   10.000000   -0.026411  76.875840  0.105619
-115.000000   17.000020   10.000000   -0.026031  76.457850  0.192050
-114.000000   17.000000   10.000000   -0.040057  76.489700  0.273551
-113.000000   17.000020   10.000000   -0.048422  76.319440  0.289783
-112.000000   17.000000   10.000000   -0.034304  75.479030  0.254427
-111.000000   17.000010   10.000000   -0.021093  71.660290  0.211332
-110.000000   17.000010   10.000000   -0.025947  59.981770  0.185505
-109.000000   17.000000   10.000000   -0.023061  47.857040  0.214648
-108.000000   17.000020   10.000000   -0.027481  41.779690  0.250974
-107.000000   17.000020   10.000000   -0.046906  44.035100  0.241126
-106.000000   17.000010   10.000000   -0.067145  57.968610  0.171150
-105.000000   17.000000   10.000000   -0.078482  -87.945150  0.209855
-104.000000   17.000010   10.000000   -0.052885  -72.032360  0.282758
-103.000000   17.000020   10.000000   -0.046300  -61.610150  0.268165
-102.000000   17.000010   10.000000   0.030316  -9.723494  0.113175
-101.000000   17.000020   10.000000   0.050033  20.531140  0.442349
-100.000000   17.000010   10.000000   -0.001164  31.480370  0.518562
-98.999990   17.000000   10.000000   -0.025750  36.551130  0.404132
-98.000000   17.000000   10.000000   -0.025850  25.372060  0.601956
-96.999980   17.000010   10.000000   -0.004284  10.858170  0.495712
-95.999990   17.000020   10.000000   -0.011511  -2.885399  0.470991
-95.000020   17.000020   10.000000   -0.037745  -68.526200  0.236241
-94.000020   17.000010   10.000000   -0.060708  -84.779170  1.308918
-93.000030   17.000020   10.000000   -0.052506  -87.040610  2.633356
-91.999990   17.000010   10.000000   -0.030013  -87.019830  2.639738
-91.000020   17.000020   10.000000   -0.032976  -85.099440  2.511831
-90.000000   17.000000   10.000000   -0.030158  -82.149540  1.800303
-88.999970   17.000020   10.000000   -0.021598  -79.169730  0.971619
-88.000010   17.000010   10.000000   -0.005309  -76.632470  0.389552
-86.999980   17.000020   10.000000   0.009663  -73.448910  0.155557
-85.999980   17.000010   10.000000   0.024292  -68.313900  0.187775
-84.999980   17.000020   10.000000   0.023337  -65.515010  0.312688
-84.000010   17.000020   10.000000   0.019169  -64.550900  0.376001
-83.000020   17.000010   10.000000   0.030514  -53.405160  0.424348
-82.000000   17.000000   10.000000   0.039880  -47.988760  0.509557
-81.000020   17.000000   10.000000   0.029482  -45.414040  0.528207
-80.000000   17.000010   10.000000   0.012035  -43.647000  0.522770
-79.000010   17.000020   10.000000   -0.002668  -43.957410  0.434249
-77.999980   17.000010   10.000000   -0.000947  -44.298910  0.308474
-77.000000   17.000020   10.000000   -0.004536  -39.597060  0.170965
-76.000000   17.000010   10.000000   -0.012195  17.836850  0.050962
-75.000030   17.000000   10.000000   -0.019646  41.910400  0.215246
-73.999970   17.000010   10.000000   -0.009124  43.839940  0.235202
-72.999970   17.000020   10.000000   -0.001763  42.077280  0.206710
-71.999970   17.000020   10.000000   -0.006048  31.211820  0.151085
-70.999980   17.000000   10.000000   -0.009829  14.903880  0.153647
-70.000010   17.000010   10.000000   0.006109  8.235426  0.185235
-69.000000   17.000010   10.000000   0.006754  14.865620  0.167649
-68.000000   17.000000   10.000000   0.004596  26.140530  0.134841
-66.999960   17.000020   10.000000   0.004091  33.431540  0.161866
-65.999980   17.000000   10.000000   -0.007877  37.458060  0.278681
-65.000030   17.000020   10.000000   -0.037366  42.272600  0.499300
-64.000020   17.000010   10.000000   -0.057560  48.304870  0.764145
-62.999980   17.000020   10.000000   -0.055179  54.685650  1.268776
-62.000020   17.000010   10.000000   -0.036144  58.477440  1.496201
-61.000000   17.000020   10.000000   -0.035121  60.764170  1.596716
-59.999980   17.000020   10.000000   -0.005350  61.918830  1.006031
-59.000030   17.000000   10.000000   0.013554  58.564940  0.576602
-57.999980   17.000020   10.000000   0.007699  70.024320  0.227172
-57.000030   17.000010   10.000000   -0.003624  85.006700  0.122609
-56.000020   17.000020   10.000000   -0.007631  -83.105950  0.083856
-54.999980   17.000020   10.000000   -0.010030  -75.109150  0.046296
-53.999960   17.000010   10.000000   -0.014980  -28.221590  0.005040
-53.000000   17.000020   10.000000   -0.013218  7.075012  0.033589
-52.000010   17.000000   10.000000   -0.006700  5.638086  0.042743
-51.000020   17.000020   10.000000   -0.000668  0.020306  0.034820
-50.000000   17.000010   10.000000   0.002009  -16.646200  0.021653
-140.000000   18.000000   10.000000   0.004517  -4.344398  0.002938
-139.000000   18.000000   10.000000   0.010018  -4.277127  0.006506
-138.000000   18.000010   10.000000   0.011792  -3.059412  0.006539
-137.000000   18.000000   10.000000   0.013693  -4.137608  0.003997
-136.000000   18.000000   10.000000   0.014998  -1.621531  0.002165
-135.000000   18.000000   10.000000   0.015987  16.919080  0.001089
-134.000000   18.000000   10.000000   0.016336  37.929590  0.000998
-133.000000   18.000000   10.000000   0.016703  44.571190  0.000890
-132.000000   18.000010   10.000000   0.016992  45.807180  0.001065
-131.000000   18.000000   10.000000   0.016429  47.335650  0.001161
-130.000000   18.000000   10.000000   0.014205  45.829120  0.000991
-129.000000   17.999990   10.000000   0.012329  42.253640  0.000747
-128.000000   18.000000   10.000000   0.009348  22.708220  0.000366
-127.000000   18.000000   10.000000   0.006826  -26.199600  0.000179
-126.000000   18.000000   10.000000   0.004764  -45.519210  0.000500
-125.000000   18.000000   10.000000   0.002442  -56.201160  0.000467
-124.000000   18.000000   10.000000   -0.000045  -72.741980  0.000309
-123.000000   18.000010   10.000000   -0.002621  -8.712402  0.000071
-122.000000   18.000000   10.000000   -0.004809  -0.224694  0.000416
-121.000000   18.000000   10.000000   -0.008659  -12.524090  0.001914
-120.000000   18.000000   10.000000   -0.012009  -18.187190  0.004059
-119.000000   18.000000   10.000000   -0.018622  -32.095340  0.004253
-118.000000   18.000000   10.000000   -0.024418  84.636440  0.011338
-117.000000   18.000010   10.000000   -0.026657  77.021740  0.049870
-116.000000   18.000010   10.000000   -0.029747  75.846920  0.114934
-115.000000   18.000000   10.000000   -0.031032  75.922470  0.200772
-114.000000   18.000000   10.000000   -0.041516  75.955030  0.263940
-113.000000   18.000000   10.000000   -0.046122  75.664400  0.269588
-112.000000   18.000000   10.000000   -0.038030  74.527830  0.210018
-111.000000   18.000000   10.000000   -0.023511  69.982250  0.156550
-110.000000   18.000000   10.000000   -0.032337  55.116130  0.140489
-109.000000   18.000000   10.000000   -0.050247  41.290890  0.211156
-108.000000   18.000000   10.000000   -0.054191  37.393930  0.299210
-107.000000   18.000000   10.000000   -0.046759  36.784280  0.383510
-106.000000   18.000000   10.000000   -0.029985  37.418060  0.301559
-105.000000   18.000000   10.000000   0.034535  17.157810  0.064394
-104.000000   18.000000   10.000000   0.020512  -46.119790  0.334735
-103.000000   18.000010   10.000000   0.019458  -40.462070  0.457689
-102.000000   18.000010   10.000000   0.035184  -24.476960  0.401396
-101.000000   18.000000   10.000000   0.044345  2.865251  0.348999
-99.999990   18.000000   10.000000   -0.012488  16.593170  0.525976
-98.999970   18.000000   10.000000   -0.033542  12.148640  0.725246
-98.000020   18.000000   10.000000   -0.038503  1.149175  0.945938
-97.000020   18.000000   10.000000   -0.048910  -7.426583  1.054251
-95.999970   18.000000   10.000000   -0.046395  -13.893460  1.240987
-95.000010   18.000010   10.000000   -0.048788  -34.830200  0.741237
-93.999980   18.000000   10.000000   -0.036691  -73.174260  1.102571
-92.999980   18.000010   10.000000   -0.019819  -82.458450  1.906994
-91.999990   18.000000   10.000000   0.001729  -83.722380  2.179518
-90.999980   18.000000   10.000000   -0.008492  -81.975340  2.084228
-90.000000   18.000000   10.000000   -0.029070  -78.522780  1.686643
-89.000010   18.000000   10.000000   -0.035150  -76.503880  1.086396
-88.000020   18.000000   10.000000   -0.017716  -79.328550  0.549552
-87.000020   18.000010   10.000000   0.006839  -89.590240  0.251666
-86.000010   18.000000   10.000000   0.022869  89.681340  0.149635
-85.000000   18.000010   10.000000   0.020230  -72.429150  0.118856
-84.000030   18.000000   10.000000   -0.005859  -51.877780  0.194795
-82.999980   18.000000   10.000000   -0.001228  -49.440210  0.227615
-81.999990   18.000000   10.000000   0.001669  -45.623740  0.286305
-81.000020   18.000000   10.000000   0.004228  -41.447360  0.343419
-80.000000   18.000000   10.000000   0.004840  -37.784240  0.347214
-79.000020   18.000000   10.000000   0.004096  -32.512970  0.204945
-78.000020   18.000010   10.000000   0.009424  -14.744900  0.144220
-77.000020   18.000010   10.000000   0.001449  18.551000  0.170354
-76.000020   18.000000   10.000000   -0.013322  31.838790  0.300193
-75.000010   18.000000   10.000000   -0.023559  41.065270  0.557095
-74.000010   18.000000   10.000000   -0.029522  42.565320  0.467885
-72.999970   18.000000   10.000000   -0.018684  43.668810  0.351807
-72.000020   18.000000   10.000000   -0.018458  15.340060  0.163547
-70.999980   18.000000   10.000000   -0.010911  -10.652250  0.282831
-69.999990   18.000000   10.000000   0.006356  -12.845260  0.381529
-69.000010   18.000000   10.000000   -0.001586  -10.491290  0.349510
-67.999990   18.000000   10.000000   0.002580  -6.376472  0.233034
-67.000010   18.000000   10.000000   0.002056  -5.453920  0.169643
-66.000030   18.000000   10.000000   -0.021701  2.345232  0.161607
-65.000000   18.000000   10.000000   -0.042464  20.417370  0.232308
-64.000020   18.000010   10.000000   -0.044233  38.806540  0.383664
-62.999980   18.000010   10.000000   -0.030399  50.704590  0.513540
-62.000010   18.000000   10.000000   -0.009045  57.612420  0.817431
-60.999970   18.000000   10.000000   0.000321  63.208060  0.645654
-59.999980   18.000000   10.000000   0.012471  64.566580  0.553046
-59.000030   18.000000   10.000000   0.036086  68.092760  0.220411
-58.000020   18.000000   10.000000   0.022343  86.258730  0.162317
-57.000020   18.000010   10.000000   0.003137  -81.456950  0.130371
-56.000010   18.000000   10.000000   -0.006259  -72.967210  0.102607
-55.000020   18.000000   10.000000   -0.005063  -66.869590  0.055442
-53.999970   18.000000   10.000000   -0.004886  -37.651680  0.014880
-52.999980   18.000000   10.000000   -0.002308  4.104872  0.040233
-51.999980   18.000000   10.000000   0.004511  12.006080  0.054143
-51.000000   17.999990   10.000000   0.005697  19.758230  0.042943
-49.999990   18.000000   10.000000   -0.002511  35.780140  0.029394
-140.000000   18.999990   10.000000   0.006284  1.658588  0.002988
-139.000000   18.999990   10.000000   0.009684  -5.404637  0.006451
-138.000000   19.000000   10.000000   0.012439  -6.895932  0.006355
-137.000000   18.999990   10.000000   0.013544  -11.429540  0.004692
-136.000000   18.999990   10.000000   0.015717  -22.740940  0.002112
-135.000000   19.000000   10.000000   0.016280  -29.754960  0.000668
-134.000000   18.999990   10.000000   0.016116  -16.326580  0.000344
-133.000000   18.999990   10.000000   0.016042  29.763870  0.000235
-132.000000   19.000000   10.000000   0.015999  37.888710  0.000425
-131.000000   18.999990   10.000000   0.015143  42.440170  0.000701
-130.000000   18.999990   10.000000   0.013380  38.839930  0.000765
-129.000000   18.999980   10.000000   0.010805  29.476690  0.000661
-128.000000   18.999990   10.000000   0.008228  2.668027  0.000476
-127.000000   19.000000   10.000000   0.006351  -27.132250  0.000532
-126.000000   18.999980   10.000000   0.003706  -45.709560  0.000921
-125.000000   18.999980   10.000000   0.000759  -60.227210  0.000910
-124.000000   19.000000   10.000000   -0.001094  -70.442090  0.000730
-123.000000   18.999990   10.000000   -0.003849  -66.013610  0.000382
-122.000000   18.999980   10.000000   -0.006678  -24.800860  0.000899
-121.000000   19.000000   10.000000   -0.010354  -22.115220  0.003253
-120.000000   18.999990   10.000000   -0.016185  -24.021000  0.005280
-119.000000   18.999990   10.000000   -0.021339  -49.175880  0.002913
-118.000000   18.999990   10.000000   -0.024037  78.943240  0.018642
-117.000000   18.999980   10.000000   -0.030203  75.495510  0.068513
-116.000000   18.999990   10.000000   -0.033626  75.330350  0.132395
-115.000000   18.999990   10.000000   -0.033530  75.663490  0.190864
-114.000000   19.000010   10.000000   -0.043417  75.876340  0.238273
-113.000000   19.000000   10.000000   -0.043460  75.591290  0.224249
-112.000000   18.999980   10.000000   -0.034675  74.184640  0.150077
-111.000000   18.999990   10.000000   -0.025124  65.560670  0.095263
-110.000000   18.999990   10.000000   -0.036406  45.751240  0.115036
-109.000000   18.999990   10.000000   -0.070288  36.489490  0.224492
-108.000000   18.999990   10.000000   -0.094097  36.663350  0.414137
-107.000000   18.999980   10.000000   -0.079187  36.033780  0.539848
-106.000000   19.000000   10.000000   0.036342  31.844850  0.575982
-105.000000   19.000000   10.000000   0.028777  17.890450  0.366092
-104.000000   18.999980   10.000000   -0.009666  -16.842080  0.407159
-103.000000   18.999990   10.000000   -0.035876  -29.184820  0.581391
-102.000000   18.999990   10.000000   -0.052693  -28.668010  0.529366
-101.000000   18.999990   10.000000   -0.055598  -11.959890  0.349848
-100.000000   19.000000   10.000000   -0.064794  9.777284  0.771615
-99.000030   18.999980   10.000000   -0.034795  6.867914  1.269667
-97.999980   19.000000   10.000000   -0.010409  0.616128  1.694854
-97.000000   18.999980   10.000000   -0.024465  -9.574858  1.463674
-95.999970   18.999990   10.000000   -0.036616  -16.855260  1.480941
-95.000000   18.999990   10.000000   -0.041402  -37.087060  1.168470
-94.000020   18.999980   10.000000   -0.011930  -67.972470  0.996068
-93.000000   18.999980   10.000000   -0.016013  -80.370240  1.605225
-91.999990   19.000000   10.000000   -0.003387  -81.790120  1.811521
-91.000020   18.999980   10.000000   -0.003059  -79.146350  1.723964
-90.000000   19.000000   10.000000   -0.021924  -76.030170  1.530188
-88.999980   18.999980   10.000000   -0.029283  -76.209850  1.135591
-88.000020   19.000000   10.000000   -0.019059  -83.709140  0.693268
-86.999990   18.999980   10.000000   -0.007749  83.449790  0.455559
-85.999970   18.999980   10.000000   0.020159  78.498250  0.241073
-85.000010   18.999990   10.000000   0.012617  82.305270  0.148501
-84.000030   18.999990   10.000000   -0.001157  -84.318440  0.049109
-82.999990   18.999980   10.000000   0.004136  -61.421440  0.035835
-82.000010   19.000000   10.000000   0.018768  -51.314700  0.050239
-80.999970   18.999980   10.000000   0.010388  -43.585530  0.074769
-79.999980   19.000000   10.000000   -0.002678  -15.356480  0.074502
-79.000020   18.999990   10.000000   -0.004822  13.323900  0.185531
-77.999980   18.999990   10.000000   -0.001814  25.433170  0.351387
-76.999980   18.999990   10.000000   -0.014454  26.025370  0.483051
-75.999980   18.999980   10.000000   -0.022600  37.685920  0.826587
-75.000000   19.000000   10.000000   -0.025761  44.346310  1.009267
-74.000010   19.000000   10.000000   -0.026421  48.027180  0.970844
-73.000000   18.999980   10.000000   -0.022498  47.792950  0.625903
-71.999980   18.999990   10.000000   -0.024014  9.199030  0.182842
-70.999970   18.999990   10.000000   -0.012715  -17.517310  0.486587
-69.999980   18.999990   10.000000   0.002824  -17.846840  0.572615
-68.999980   18.999990   10.000000   -0.001354  -16.776620  0.494102
-67.999980   18.999980   10.000000   0.012108  -17.597290  0.342531
-66.999980   19.000000   10.000000   0.008548  -23.528000  0.263065
-66.000020   19.000010   10.000000   -0.013964  -27.149410  0.277993
-65.000020   18.999990   10.000000   -0.030370  -26.914000  0.268361
-64.000040   18.999990   10.000000   -0.013721  -27.886070  0.206921
-62.999980   18.999980   10.000000   0.002613  70.058820  0.039252
-62.000020   18.999990   10.000000   0.002692  67.240600  0.233928
-61.000000   18.999990   10.000000   0.015427  78.581990  0.214148
-60.000020   18.999990   10.000000   0.032867  79.132390  0.151300
-58.999970   19.000000   10.000000   0.036655  -86.756450  0.162451
-58.000020   18.999980   10.000000   0.025666  -77.509480  0.172434
-57.000000   18.999990   10.000000   0.019314  -71.638570  0.170273
-56.000020   19.000000   10.000000   0.007050  -68.141570  0.134461
-55.000000   18.999980   10.000000   0.007108  -64.996250  0.082862
-53.999980   18.999980   10.000000   0.009173  -50.333890  0.027487
-52.999980   19.000000   10.000000   0.012856  10.053030  0.037743
-51.999970   18.999990   10.000000   0.008463  22.887450  0.072167
-51.000020   18.999980   10.000000   -0.008773  37.014080  0.093485
-49.999970   18.999990   10.000000   -0.024690  49.045360  0.101619
-140.000000   19.999990   10.000000   0.009344  -0.571124  0.004166
-139.000000   19.999980   10.000000   0.011055  -2.086563  0.005554
-138.000000   19.999980   10.000000   0.013568  -12.902870  0.005053
-137.000000   19.999980   10.000000   0.014810  -22.121990  0.004044
-136.000000   19.999990   10.000000   0.015456  -29.976120  0.002950
-135.000000   19.999990   10.000000   0.015622  -34.314600  0.001878
-134.000000   19.999990   10.000000   0.015846  -34.437360  0.001565
-133.000000   19.999980   10.000000   0.016390  -33.257600  0.000751
-132.000000   19.999980   10.000000   0.016482  -30.939360  0.000477
-131.000000   19.999980   10.000000   0.014489  16.056200  0.000178
-130.000000   19.999990   10.000000   0.011592  29.791560  0.000480
-129.000000   19.999980   10.000000   0.009310  21.593480  0.000536
-128.000000   19.999980   10.000000   0.006934  -4.883464  0.000448
-127.000000   19.999990   10.000000   0.005222  -38.717440  0.000737
-126.000000   19.999980   10.000000   0.002082  -52.614540  0.001332
-125.000000   19.999980   10.000000   0.000112  -61.584080  0.001496
-124.000000   19.999970   10.000000   -0.002699  -68.912220  0.001260
-123.000000   19.999970   10.000000   -0.005136  -60.048470  0.000929
-122.000000   19.999970   10.000000   -0.008436  -32.452320  0.002112
-121.000000   19.999970   10.000000   -0.014065  -28.400470  0.005119
-120.000000   19.999990   10.000000   -0.018472  -31.002460  0.006529
-119.000000   19.999980   10.000000   -0.021996  -77.432470  0.004179
-118.000000   19.999980   10.000000   -0.026312  76.658340  0.027894
-117.000000   19.999990   10.000000   -0.033700  75.174820  0.068923
-116.000000   19.999990   10.000000   -0.031588  75.347090  0.128185
-115.000000   19.999980   10.000000   -0.035012  75.988080  0.196826
-114.000000   19.999990   10.000000   -0.038333  76.318860  0.229808
-113.000000   19.999980   10.000000   -0.030132  76.354070  0.198687
-112.000000   19.999990   10.000000   -0.029257  74.367300  0.144054
-111.000000   19.999980   10.000000   -0.034685  63.480580  0.099795
-110.000000   19.999990   10.000000   -0.056961  43.398470  0.134565
-109.000000   19.999990   10.000000   -0.080017  39.614290  0.274180
-108.000000   19.999990   10.000000   -0.092596  40.595890  0.476386
-107.000000   19.999990   10.000000   -0.092908  39.212790  0.643905
-106.000000   19.999980   10.000000   0.000886  34.427320  0.714943
-105.000000   19.999970   10.000000   -0.038320  22.301030  0.705337
-104.000000   19.999980   10.000000   -0.045527  6.585572  0.495992
-103.000000   19.999990   10.000000   -0.056289  -8.458657  0.373408
-102.000000   20.000000   10.000000   -0.064682  -23.094170  0.215529
-101.000000   19.999990   10.000000   -0.060068  -31.209910  0.123717
-100.000000   19.999980   10.000000   -0.037840  -8.571705  0.260511
-99.000020   19.999970   10.000000   -0.027154  -5.407117  0.673209
-98.000020   19.999980   10.000000   -0.021196  -7.616442  1.167296
-97.000000   20.000000   10.000000   0.001033  -11.976110  1.339294
-95.999970   19.999990   10.000000   -0.010981  -22.902360  1.442695
-95.000000   20.000000   10.000000   -0.009482  -44.226860  0.684903
-94.000020   19.999990   10.000000   -0.005006  -76.040220  0.874589
-93.000030   19.999980   10.000000   -0.006656  -84.145480  1.255828
-91.999980   19.999990   10.000000   0.002107  -82.453780  1.524547
-90.999980   19.999980   10.000000   0.000763  -78.653070  1.509384
-90.000000   19.999980   10.000000   -0.011951  -75.652570  1.405663
-89.000010   19.999980   10.000000   -0.015532  -77.390090  1.130642
-88.000020   19.999990   10.000000   -0.019176  -86.102550  0.824877
-86.999980   19.999980   10.000000   -0.013895  81.462970  0.628875
-85.999980   19.999990   10.000000   0.007932  78.669890  0.466506
-85.000010   20.000000   10.000000   0.011103  76.788610  0.251219
-84.000030   19.999990   10.000000   -0.007916  60.005290  0.279851
-82.999990   20.000000   10.000000   0.006031  52.275200  0.187782
-81.999980   19.999980   10.000000   -0.000388  51.515510  0.167194
-80.999980   19.999970   10.000000   0.004884  51.788200  0.131995
-79.999980   19.999980   10.000000   -0.017176  38.220050  0.244294
-79.000020   19.999990   10.000000   -0.034994  28.207260  0.362815
-78.000020   20.000000   10.000000   -0.020226  27.344700  0.575934
-77.000000   19.999990   10.000000   -0.008497  33.994140  0.769879
-76.000020   19.999980   10.000000   0.011296  41.719220  0.922388
-74.999980   19.999970   10.000000   -0.003297  48.073170  1.060119
-73.999990   19.999980   10.000000   -0.014588  53.352420  1.284551
-73.000020   19.999990   10.000000   -0.022942  52.904880  0.575666
-72.000010   19.999990   10.000000   -0.026837  31.419130  0.149880
-70.999980   19.999990   10.000000   -0.013235  -19.867920  0.482793
-70.000020   19.999990   10.000000   0.000611  -20.973660  0.644110
-69.000020   19.999980   10.000000   0.002220  -20.053100  0.528082
-67.999970   19.999990   10.000000   0.008562  -23.410540  0.377853
-66.999990   19.999980   10.000000   0.010516  -32.384430  0.283529
-65.999960   19.999990   10.000000   0.003616  -40.319470  0.317311
-64.999990   19.999980   10.000000   0.007836  -42.426580  0.368239
-63.999970   19.999990   10.000000   0.015827  -42.245880  0.436874
-62.999990   19.999990   10.000000   0.008582  -44.585670  0.362296
-61.999970   19.999980   10.000000   0.019617  -50.864960  0.193754
-61.000010   19.999980   10.000000   0.033082  -67.334710  0.116337
-59.999980   19.999990   10.000000   0.047007  -70.859000  0.156954
-59.000010   19.999970   10.000000   0.027183  -72.487970  0.186909
-57.999980   19.999970   10.000000   0.031809  -71.755680  0.184490
-57.000010   19.999970   10.000000   0.029259  -70.112920  0.177590
-56.000000   19.999970   10.000000   0.018714  -69.251450  0.151613
-54.999980   19.999980   10.000000   0.016513  -68.511470  0.084041
-53.999970   19.999980   10.000000   0.017135  -62.790250  0.026925
-53.000020   19.999990   10.000000   0.016822  21.533390  0.041615
-52.000030   19.999980   10.000000   0.001483  31.169690  0.102094
-50.999970   19.999980   10.000000   -0.014670  40.812270  0.147283
-49.999970   19.999990   10.000000   -0.021469  50.683100  0.177499
-140.000000   20.999970   10.000000   0.008904  28.084180  0.001020
-139.000000   20.999980   10.000000   0.011131  4.483996  0.002885
-138.000000   20.999980   10.000000   0.012331  -10.412120  0.003542
-137.000000   20.999980   10.000000   0.014456  -26.882370  0.003438
-136.000000   20.999980   10.000000   0.015100  -29.643430  0.003372
-135.000000   20.999980   10.000000   0.015401  -33.497060  0.002559
-134.000000   20.999980   10.000000   0.015443  -34.190210  0.001664
-133.000000   20.999980   10.000000   0.015508  -33.717900  0.001502
-132.000000   20.999980   10.000000   0.015239  -33.249730  0.001163
-131.000000   20.999980   10.000000   0.013105  -27.664560  0.000525
-130.000000   20.999970   10.000000   0.010984  7.139106  0.000225
-129.000000   20.999980   10.000000   0.008460  17.631450  0.000298
-128.000000   20.999980   10.000000   0.006351  -22.689140  0.000191
-127.000000   20.999980   10.000000   0.003669  -52.173640  0.000775
-126.000000   20.999980   10.000000   0.001039  -59.312000  0.001505
-125.000000   20.999980   10.000000   -0.001468  -59.316450  0.001899
-124.000000   20.999990   10.000000   -0.003923  -59.429390  0.001730
-123.000000   20.999990   10.000000   -0.006672  -47.391140  0.001718
-122.000000   20.999980   10.000000   -0.010302  -36.060030  0.003021
-121.000000   20.999970   10.000000   -0.016394  -34.064640  0.006644
-120.000000   20.999980   10.000000   -0.019942  -39.600510  0.006324
-119.000000   20.999980   10.000000   -0.023536  89.842120  0.008461
-118.000000   20.999970   10.000000   -0.027820  76.045140  0.034830
-117.000000   20.999980   10.000000   -0.032572  75.416240  0.083851
-116.000000   20.999990   10.000000   -0.032911  75.787550  0.147397
-115.000000   20.999980   10.000000   -0.034020  76.830460  0.177562
-114.000000   20.999990   10.000000   -0.023452  77.627950  0.216441
-113.000000   20.999990   10.000000   -0.020630  77.827770  0.211878
-112.000000   20.999980   10.000000   -0.037535  75.432470  0.185576
-111.000000   20.999990   10.000000   -0.041648  67.067920  0.175344
-110.000000   20.999980   10.000000   -0.066234  53.331390  0.247524
-109.000000   20.999980   10.000000   -0.078863  48.340250  0.424523
-108.000000   20.999980   10.000000   -0.081912  46.370060  0.626301
-107.000000   20.999980   10.000000   -0.071779  44.108690  0.723990
-106.000000   20.999970   10.000000   0.012091  37.861370  0.692896
-105.000000   20.999980   10.000000   -0.024167  24.320140  0.606165
-104.000000   20.999980   10.000000   -0.038398  10.861730  0.515482
-103.000000   20.999980   10.000000   -0.048107  11.167270  0.343961
-102.000000   20.999980   10.000000   -0.046539  34.632710  0.110775
-101.000000   20.999990   10.000000   -0.032800  -89.343250  0.128634
-99.999990   20.999980   10.000000   -0.020784  -47.679180  0.140796
-99.000010   20.999980   10.000000   -0.015381  -18.701410  0.532713
-97.999980   20.999980   10.000000   -0.007982  -14.725770  0.882696
-96.999980   20.999980   10.000000   0.012612  -17.292380  0.838956
-96.000020   20.999980   10.000000   0.016589  -35.389620  0.452906
-94.999980   20.999980   10.000000   0.011488  -71.878360  0.525842
-94.000010   20.999990   10.000000   0.006696  -86.547590  0.968507
-92.999990   20.999970   10.000000   -0.006079  -88.933680  1.261705
-91.999980   20.999980   10.000000   0.002000  -85.605350  1.302782
-91.000020   20.999980   10.000000   0.013399  -80.161970  1.243782
-90.000000   20.999980   10.000000   0.004494  -76.452800  1.218737
-88.999980   20.999980   10.000000   -0.010414  -78.465680  1.063155
-88.000020   20.999980   10.000000   -0.017072  -87.321920  0.839346
-87.000020   20.999970   10.000000   -0.019901  83.483730  0.721561
-86.000000   20.999990   10.000000   -0.007577  76.280800  0.613369
-85.000010   20.999980   10.000000   0.004040  75.559210  0.334448
-83.999980   20.999980   10.000000   -0.006311  60.343400  0.339744
-83.000020   20.999980   10.000000   -0.017897  50.202470  0.481372
-82.000020   20.999980   10.000000   -0.026285  47.944520  0.577826
-80.999990   20.999980   10.000000   -0.024146  47.689730  0.497764
-80.000000   20.999980   10.000000   -0.026024  41.387690  0.443859
-78.999990   20.999990   10.000000   -0.013502  33.573200  0.567344
-77.999980   20.999980   10.000000   -0.009664  32.773940  0.756796
-77.000020   20.999980   10.000000   -0.002061  37.631740  0.971790
-76.000000   20.999980   10.000000   0.012349  44.025830  1.105313
-75.000010   20.999980   10.000000   -0.014053  52.097050  1.603598
-73.999990   20.999970   10.000000   -0.006724  56.373300  1.425152
-73.000000   20.999980   10.000000   -0.005488  60.017920  0.908690
-72.000020   20.999980   10.000000   -0.010654  59.685180  0.346242
-70.999990   20.999980   10.000000   -0.009508  -16.540490  0.155798
-70.000020   20.999980   10.000000   0.008253  -22.312590  0.413764
-69.000000   20.999990   10.000000   0.009447  -24.753040  0.423491
-68.000020   20.999980   10.000000   0.013550  -30.831990  0.282711
-67.000010   20.999990   10.000000   0.027496  -42.052780  0.164236
-66.000010   20.999990   10.000000   0.034759  -48.080600  0.184413
-64.999980   20.999980   10.000000   0.040993  -48.622670  0.219466
-64.000010   20.999990   10.000000   0.037701  -48.129890  0.245159
-63.000030   20.999980   10.000000   0.029305  -48.655740  0.236431
-61.999980   20.999970   10.000000   0.023295  -51.789190  0.182674
-61.000010   20.999980   10.000000   0.032998  -57.135040  0.220834
-59.999970   20.999980   10.000000   0.032668  -65.172550  0.212277
-59.000000   20.999970   10.000000   0.003334  -69.906920  0.223085
-57.999970   20.999980   10.000000   0.024153  -71.464190  0.195574
-57.000000   20.999990   10.000000   0.033598  -72.395690  0.167341
-55.999990   20.999990   10.000000   0.033555  -73.615320  0.134339
-55.000020   20.999980   10.000000   0.028031  -77.087450  0.090618
-54.000030   20.999980   10.000000   0.014976  83.683930  0.025271
-52.999980   20.999980   10.000000   0.006674  31.909670  0.066507
-52.000030   20.999980   10.000000   -0.011483  34.178580  0.134744
-50.999980   20.999980   10.000000   -0.016176  41.795120  0.183303
-50.000020   20.999970   10.000000   -0.005221  49.460560  0.194127
-140.000000   22.000020   10.000000   0.010075  83.601940  0.003165
-139.000000   22.000020   10.000000   0.011183  73.516110  0.001289
-138.000000   22.000030   10.000000   0.013397  -50.789090  0.001600
-137.000000   22.000020   10.000000   0.013835  -41.105560  0.002140
-136.000000   22.000030   10.000000   0.014034  -43.065190  0.002138
-135.000000   22.000020   10.000000   0.014286  -38.389630  0.002387
-134.000000   22.000030   10.000000   0.014808  -37.250130  0.001754
-133.000000   22.000020   10.000000   0.015137  -35.370810  0.001777
-132.000000   22.000030   10.000000   0.013452  -33.676650  0.001462
-131.000000   22.000020   10.000000   0.011635  -32.103300  0.000926
-130.000000   22.000020   10.000000   0.009972  -28.630250  0.000381
-129.000000   22.000020   10.000000   0.007605  -16.606410  0.000124
-128.000000   22.000020   10.000000   0.004897  -50.423990  0.000102
-127.000000   22.000020   10.000000   0.002114  -55.325880  0.000654
-126.000000   22.000020   10.000000   -0.000209  -56.804700  0.001423
-125.000000   22.000030   10.000000   -0.003599  -51.713700  0.002043
-124.000000   22.000020   10.000000   -0.004614  -49.396210  0.002231
-123.000000   22.000020   10.000000   -0.006580  -42.520460  0.003192
-122.000000   22.000030   10.000000   -0.013628  -37.258840  0.005689
-121.000000   22.000030   10.000000   -0.018182  -37.260270  0.007927
-120.000000   22.000030   10.000000   -0.020726  -50.499320  0.006202
-119.000000   22.000030   10.000000   -0.021602  83.211330  0.014221
-118.000000   22.000020   10.000000   -0.028950  76.885530  0.043608
-117.000000   22.000020   10.000000   -0.031867  75.661960  0.092164
-116.000000   22.000020   10.000000   -0.030571  77.114180  0.146672
-115.000000   22.000020   10.000000   -0.021390  78.497180  0.191711
-114.000000   22.000020   10.000000   -0.020402  79.854330  0.239771
-113.000000   22.000020   10.000000   -0.034902  79.889550  0.265087
-112.000000   22.000010   10.000000   -0.044904  77.695370  0.268827
-111.000000   22.000020   10.000000   0.020773  71.424080  0.373486
-110.000000   22.000020   10.000000   0.013153  61.972580  0.483926
-109.000000   22.000010   10.000000   0.008741  55.085120  0.718130
-108.000000   22.000020   10.000000   0.010358  52.062880  0.917056
-107.000000   22.000010   10.000000   0.015280  50.191410  0.886683
-106.000000   22.000030   10.000000   0.032350  45.733010  0.529923
-105.000000   22.000020   10.000000   -0.006605  18.746850  0.248187
-104.000000   22.000030   10.000000   -0.027889  -6.758202  0.309358
-103.000000   22.000020   10.000000   -0.040391  -4.509902  0.233329
-102.000000   22.000020   10.000000   -0.039216  48.953320  0.045447
-101.000000   22.000030   10.000000   -0.025038  -87.686040  0.168789
-99.999990   22.000020   10.000000   -0.014621  -54.955530  0.253553
-99.000010   22.000020   10.000000   0.001028  -28.726880  0.506169
-98.000040   22.000030   10.000000   0.008252  -19.858840  0.658073
-97.000000   22.000030   10.000000   -0.001018  -19.704240  0.433407
-96.000000   22.000030   10.000000   0.018971  86.057080  0.186393
-95.000020   22.000020   10.000000   0.009998  83.415180  0.751939
-94.000020   22.000010   10.000000   0.014613  83.393120  1.106928
-93.000000   22.000020   10.000000   -0.006166  84.184700  1.214202
-91.999970   22.000010   10.000000   0.007461  88.311610  1.002711
-90.999980   22.000010   10.000000   0.035845  -83.892150  0.874673
-90.000000   22.000010   10.000000   0.020062  -78.692510  0.911004
-89.000020   22.000010   10.000000   -0.006795  -80.155340  0.904344
-88.000020   22.000010   10.000000   -0.020055  -87.754300  0.791143
-86.999990   22.000020   10.000000   -0.030977  84.349560  0.749124
-85.999980   22.000010   10.000000   -0.006868  76.905700  0.702801
-84.999980   22.000020   10.000000   0.008864  68.553280  0.651399
-83.999990   22.000030   10.000000   -0.011268  59.505500  0.555924
-82.999990   22.000030   10.000000   -0.021761  51.039280  0.715220
-81.999970   22.000030   10.000000   -0.022720  48.041310  0.789118
-80.999980   22.000020   10.000000   -0.022759  45.825370  1.002644
-80.000020   22.000020   10.000000   -0.021869  42.748360  0.695648
-79.000020   22.000030   10.000000   -0.006496  37.522170  0.879698
-77.999980   22.000020   10.000000   0.000780  36.116660  1.074728
-76.999980   22.000020   10.000000   0.008271  46.072330  1.402642
-75.999990   22.000030   10.000000   -0.006622  51.305220  1.737036
-75.000020   22.000020   10.000000   -0.019648  51.709260  1.583264
-74.000020   22.000030   10.000000   0.007587  58.499330  1.311155
-73.000000   22.000010   10.000000   0.009853  61.138610  0.987662
-71.999990   22.000020   10.000000   0.004582  62.888870  0.548506
-70.999990   22.000010   10.000000   -0.000833  66.920360  0.079408
-69.999980   22.000020   10.000000   0.020076  -32.303370  0.130704
-69.000020   22.000020   10.000000   0.031791  -33.966540  0.155826
-68.000020   22.000010   10.000000   0.036032  -44.463740  0.165715
-67.000010   22.000020   10.000000   0.030811  -51.496530  0.166644
-65.999980   22.000020   10.000000   0.034554  -53.595680  0.179214
-64.999980   22.000020   10.000000   0.042707  -52.580210  0.207279
-63.999970   22.000020   10.000000   0.037251  -51.539540  0.242628
-62.999990   22.000020   10.000000   0.046064  -51.586660  0.242903
-62.000020   22.000020   10.000000   0.048925  -53.593680  0.220336
-61.000000   22.000030   10.000000   0.030517  -59.547040  0.196899
-60.000000   22.000030   10.000000   0.009140  -66.160410  0.208008
-59.000010   22.000030   10.000000   -0.010824  -71.042480  0.220108
-58.000020   22.000030   10.000000   0.007007  -73.228330  0.201619
-56.999990   22.000020   10.000000   0.019129  -76.025580  0.172454
-56.000000   22.000020   10.000000   0.025736  -80.482030  0.137634
-54.999990   22.000030   10.000000   0.019197  -89.234330  0.089628
-53.999970   22.000020   10.000000   0.005117  67.734830  0.059994
-53.000030   22.000020   10.000000   0.000073  41.138890  0.090008
-52.000020   22.000020   10.000000   -0.005071  37.148750  0.139246
-50.999980   22.000020   10.000000   -0.005831  41.557730  0.179411
-49.999980   22.000020   10.000000   -0.001256  47.347170  0.171499
-140.000000   23.000010   10.000000   0.009305  -80.051280  0.007074
-139.000000   23.000010   10.000000   0.010710  -74.739140  0.004246
-138.000000   23.000000   10.000000   0.012178  -74.081100  0.003533
-137.000000   23.000020   10.000000   0.013498  -71.254760  0.002978
-136.000000   23.000010   10.000000   0.013961  -66.828700  0.002303
-135.000000   22.999990   10.000000   0.014015  -60.762540  0.001575
-134.000000   23.000010   10.000000   0.014004  -53.826860  0.001496
-133.000000   23.000020   10.000000   0.014072  -47.015090  0.001501
-132.000000   23.000000   10.000000   0.011633  -41.663020  0.001333
-131.000000   23.000010   10.000000   0.009520  -38.512840  0.001003
-130.000000   23.000010   10.000000   0.007804  -34.961480  0.000577
-129.000000   23.000010   10.000000   0.006234  -31.490140  0.000204
-128.000000   23.000010   10.000000   0.003792  -28.177590  0.000182
-127.000000   23.000010   10.000000   0.000864  -53.632620  0.000466
-126.000000   23.000010   10.000000   -0.001752  -53.195160  0.001357
-125.000000   23.000010   10.000000   -0.003652  -45.657980  0.002216
-124.000000   23.000010   10.000000   -0.004428  -45.901120  0.003403
-123.000000   22.999990   10.000000   -0.009567  -41.281290  0.004888
-122.000000   23.000000   10.000000   -0.015928  -37.280130  0.007677
-121.000000   23.000010   10.000000   -0.018532  -38.705290  0.008143
-120.000000   23.000020   10.000000   -0.018026  -62.763290  0.005303
-119.000000   23.000010   10.000000   -0.023087  81.188140  0.019065
-118.000000   23.000000   10.000000   -0.029473  76.159040  0.050637
-117.000000   23.000010   10.000000   -0.030201  76.894330  0.095512
-116.000000   23.000000   10.000000   -0.022565  78.971220  0.151612
-115.000000   23.000010   10.000000   -0.020233  80.657070  0.202665
-114.000000   23.000020   10.000000   -0.029562  81.627430  0.266168
-113.000000   23.000020   10.000000   -0.039372  81.356160  0.328214
-112.000000   23.000000   10.000000   0.007892  79.761520  0.480568
-111.000000   23.000020   10.000000   0.013779  74.186550  0.555433
-110.000000   23.000010   10.000000   0.020757  66.442400  0.562124
-109.000000   23.000010   10.000000   0.025687  59.450610  0.975920
-108.000000   23.000010   10.000000   0.031457  56.349950  1.179388
-107.000000   23.000020   10.000000   0.012365  56.004200  1.090824
-106.000000   23.000020   10.000000   -0.007361  57.436360  0.720881
-105.000000   23.000000   10.000000   -0.022209  -69.750510  0.125122
-104.000000   23.000010   10.000000   -0.019629  -38.469820  0.487441
-103.000000   22.999990   10.000000   -0.022674  -36.784900  0.498307
-102.000000   23.000020   10.000000   -0.028619  -40.652470  0.287357
-101.000000   23.000020   10.000000   -0.018347  -47.461000  0.241518
-100.000000   23.000020   10.000000   -0.006243  -36.642570  0.326528
-99.000020   23.000000   10.000000   0.014288  -20.287600  0.617317
-97.999970   23.000000   10.000000   0.017669  -7.699210  0.660357
-96.999990   23.000020   10.000000   -0.009014  22.967260  0.639051
-96.000010   23.000020   10.000000   -0.014645  48.273500  1.216513
-94.999980   23.000000   10.000000   0.006922  62.757320  1.025960
-93.999980   23.000020   10.000000   0.011209  69.627340  1.167736
-93.000000   23.000020   10.000000   0.014065  70.772480  1.033611
-92.000020   23.000010   10.000000   0.029776  74.744080  0.736764
-91.000020   23.000010   10.000000   0.035825  84.709450  0.573809
-90.000000   23.000010   10.000000   0.007719  87.012880  0.601760
-88.999990   23.000010   10.000000   -0.017689  -87.868400  0.725750
-87.999980   23.000010   10.000000   -0.028989  86.438350  0.762012
-86.999990   23.000020   10.000000   -0.021385  78.533180  0.879651
-86.000020   23.000020   10.000000   0.011723  77.040950  0.831939
-85.000030   23.000000   10.000000   0.027846  73.635080  0.794600
-83.999990   23.000020   10.000000   0.014463  66.321070  0.841240
-83.000020   23.000020   10.000000   0.004323  56.150780  0.975991
-82.000030   23.000000   10.000000   -0.005870  53.197800  1.019856
-80.999980   23.000000   10.000000   -0.009386  50.829920  0.960553
-80.000000   23.000020   10.000000   -0.004362  47.379110  0.987923
-78.999990   23.000020   10.000000   0.005963  45.362090  1.036089
-78.000020   23.000020   10.000000   0.008515  38.731320  1.085056
-76.999980   22.999990   10.000000   0.012381  42.073440  1.297952
-75.999980   23.000010   10.000000   -0.003652  47.486840  1.241558
-75.000020   23.000000   10.000000   -0.002633  52.936450  1.242791
-74.000010   23.000020   10.000000   0.009424  58.263520  1.196327
-73.000000   23.000020   10.000000   0.010718  61.229490  0.890140
-72.000010   23.000010   10.000000   0.024075  64.942950  0.331685
-70.999970   23.000010   10.000000   0.020937  71.937400  0.136021
-70.000010   23.000010   10.000000   0.021972  -70.304030  0.051437
-68.999970   23.000020   10.000000   0.034539  -50.814330  0.089141
-68.000000   23.000000   10.000000   0.052149  -50.971250  0.106462
-67.000020   23.000020   10.000000   0.045013  -52.671760  0.112210
-66.000020   23.000020   10.000000   0.028493  -52.242160  0.122336
-64.999970   23.000010   10.000000   0.020685  -51.639140  0.140667
-64.000020   23.000000   10.000000   0.038276  -51.416960  0.150753
-62.999950   23.000010   10.000000   0.051012  -51.941350  0.146938
-61.999980   23.000000   10.000000   0.045556  -54.410530  0.126450
-61.000010   23.000010   10.000000   0.037942  -59.564830  0.105468
-59.999980   23.000020   10.000000   0.016328  -67.085660  0.101232
-58.999990   23.000010   10.000000   -0.001145  -73.698580  0.100316
-57.999980   23.000000   10.000000   0.003340  -78.805870  0.090612
-57.000010   22.999990   10.000000   0.003955  -80.410930  0.154012
-55.999980   23.000010   10.000000   -0.000757  82.944010  0.073803
-55.000020   23.000010   10.000000   -0.009570  81.812710  0.108396
-53.999990   23.000010   10.000000   -0.006825  67.412440  0.087086
-53.000010   23.000010   10.000000   0.001162  52.047690  0.093419
-51.999990   23.000010   10.000000   0.009208  42.602780  0.120898
-51.000020   23.000010   10.000000   0.000433  42.673500  0.149445
-50.000030   23.000010   10.000000   -0.011392  45.138570  0.169512
-140.000000   23.999990   10.000000   0.010023  -71.957360  0.010041
-139.000000   24.000000   10.000000   0.010495  -70.066480  0.007474
-138.000000   23.999980   10.000000   0.011429  -73.094920  0.005320
-137.000000   23.999980   10.000000   0.011700  -76.229270  0.003596
-136.000000   23.999990   10.000000   0.012109  -76.035530  0.003304
-135.000000   24.000000   10.000000   0.012815  -75.204680  0.002171
-134.000000   23.999990   10.000000   0.013437  -72.388230  0.001964
-133.000000   23.999980   10.000000   0.013079  -68.007840  0.001658
-132.000000   23.999980   10.000000   0.011095  -59.934240  0.001168
-131.000000   24.000000   10.000000   0.008274  -52.308980  0.000859
-130.000000   23.999990   10.000000   0.006446  -52.081540  0.000577
-129.000000   23.999990   10.000000   0.004661  -60.933910  0.000279
-128.000000   23.999980   10.000000   0.001956  -84.912580  0.000223
-127.000000   23.999990   10.000000   -0.000174  -77.092700  0.000652
-126.000000   23.999980   10.000000   -0.002274  -63.484680  0.001540
-125.000000   23.999980   10.000000   -0.003633  -54.325320  0.002919
-124.000000   23.999990   10.000000   -0.005769  -46.339130  0.004474
-123.000000   23.999980   10.000000   -0.013003  -39.842200  0.007247
-122.000000   24.000010   10.000000   -0.016015  -35.894130  0.009688
-121.000000   24.000000   10.000000   -0.015426  -38.433730  0.008514
-120.000000   23.999980   10.000000   -0.016823  -77.602520  0.005326
-119.000000   23.999990   10.000000   -0.025363  76.619450  0.022873
-118.000000   23.999980   10.000000   -0.025637  75.896240  0.054786
-117.000000   24.000000   10.000000   -0.023327  78.411530  0.097872
-116.000000   24.000000   10.000000   -0.024430  80.756700  0.159168
-115.000000   23.999980   10.000000   -0.022735  82.205560  0.229929
-114.000000   24.000000   10.000000   -0.018104  81.731480  0.295274
-113.000000   23.999990   10.000000   0.021694  81.769430  0.488857
-112.000000   23.999990   10.000000   0.005933  76.253140  0.553202
-111.000000   24.000000   10.000000   0.010576  73.859250  0.556127
-110.000000   24.000000   10.000000   0.011221  69.573330  0.636764
-109.000000   24.000000   10.000000   0.032162  62.526530  0.970362
-108.000000   23.999980   10.000000   0.028496  62.197890  1.100177
-107.000000   23.999980   10.000000   0.005082  63.052300  1.193750
-106.000000   23.999980   10.000000   -0.029274  68.851810  0.890693
-105.000000   23.999990   10.000000   -0.030093  -77.268240  0.404237
-104.000000   23.999980   10.000000   -0.013548  -46.734910  0.759879
-103.000000   24.000000   10.000000   -0.011599  -40.769540  0.892194
-102.000000   23.999980   10.000000   -0.015663  -37.623570  0.758274
-101.000000   24.000000   10.000000   -0.010105  -31.813020  0.563289
-100.000000   23.999980   10.000000   0.000538  -17.069420  0.570318
-99.000020   23.999980   10.000000   0.005454  -1.133218  0.811974
-97.999980   23.999990   10.000000   0.003780  15.126270  1.131219
-96.999980   23.999980   10.000000   -0.015741  28.573850  1.767631
-96.000020   23.999980   10.000000   -0.027568  37.971890  2.620041
-95.000020   23.999980   10.000000   -0.009977  47.523820  1.497589
-94.000020   23.999980   10.000000   -0.042977  51.490430  4.387227
-92.999980   23.999980   10.000000   -0.030261  48.295330  4.024572
-91.999990   23.999980   10.000000   -0.002566  45.183280  2.006466
-91.000040   23.999980   10.000000   0.016013  58.062760  0.687689
-90.000000   23.999980   10.000000   0.004107  68.283680  0.676726
-88.999970   23.999980   10.000000   -0.002703  73.366240  1.239167
-88.000020   23.999980   10.000000   -0.002356  75.923130  1.000748
-87.000020   23.999980   10.000000   0.008227  76.665760  1.025364
-85.999980   23.999980   10.000000   0.043928  78.823690  0.992213
-84.999980   23.999980   10.000000   0.049660  77.812230  1.040715
-83.999980   23.999980   10.000000   0.041198  73.007730  1.058057
-83.000030   23.999980   10.000000   0.022981  66.679180  1.048996
-82.000030   23.999990   10.000000   0.011890  62.493350  1.296462
-80.999980   23.999980   10.000000   0.010081  59.321660  1.180594
-79.999980   23.999980   10.000000   0.008731  54.354470  1.167470
-78.999990   24.000000   10.000000   0.003090  50.721150  1.513674
-77.999980   23.999980   10.000000   0.000923  50.262440  1.352436
-77.000020   24.000000   10.000000   0.007736  52.300740  1.628017
-75.999980   23.999980   10.000000   0.001475  51.707720  1.271620
-74.999980   23.999990   10.000000   0.008552  53.717910  0.990536
-74.000010   23.999980   10.000000   0.013840  59.017010  0.989223
-72.999980   23.999980   10.000000   0.012792  61.901600  0.830588
-72.000010   23.999980   10.000000   0.026454  65.710530  0.324537
-71.000020   24.000000   10.000000   0.020436  70.838370  0.172225
-69.999960   24.000000   10.000000   0.019632  85.581150  0.076396
-68.999960   24.000000   10.000000   0.031595  -68.673350  0.059691
-68.000000   23.999990   10.000000   0.042017  -56.201580  0.072602
-67.000020   23.999990   10.000000   0.033073  -51.465690  0.083820
-66.000000   24.000000   10.000000   0.009526  -49.208400  0.098053
-65.000010   23.999980   10.000000   -0.001352  -49.640610  0.121242
-64.000020   24.000000   10.000000   0.039780  -51.282620  0.127614
-62.999990   24.000000   10.000000   0.058205  -53.191080  0.127429
-62.000030   23.999980   10.000000   0.043486  -55.559630  0.113306
-61.000030   23.999990   10.000000   0.046014  -59.624430  0.088512
-60.000000   23.999980   10.000000   0.034888  -66.552090  0.074446
-59.000000   24.000000   10.000000   0.014591  -73.746410  0.069219
-58.000000   24.000010   10.000000   0.008495  -80.967560  0.065335
-56.999970   23.999980   10.000000   0.009088  -89.476940  0.064118
-56.000020   23.999990   10.000000   -0.002569  79.237780  0.068719
-54.999980   23.999980   10.000000   -0.006452  71.328080  0.075549
-53.999990   23.999980   10.000000   -0.002711  65.403540  0.076435
-53.000030   23.999990   10.000000   0.006420  57.838560  0.073415
-52.000010   23.999980   10.000000   0.012226  51.506730  0.101494
-51.000020   23.999990   10.000000   0.000712  46.858750  0.131838
-50.000000   23.999990   10.000000   -0.021575  47.106970  0.166590
-140.000000   25.000020   10.000000   0.011798  -67.530550  0.011481
-139.000000   25.000000   10.000000   0.012151  -66.592460  0.008159
-138.000000   25.000010   10.000000   0.012251  -69.304980  0.005503
-137.000000   25.000020   10.000000   0.012097  -73.138940  0.003793
-136.000000   25.000010   10.000000   0.012009  -75.971470  0.002544
-135.000000   25.000020   10.000000   0.011788  -76.669340  0.002505
-134.000000   25.000010   10.000000   0.011773  -76.932980  0.002501
-133.000000   25.000020   10.000000   0.011217  -75.904720  0.001919
-132.000000   25.000010   10.000000   0.009322  -71.135890  0.001313
-131.000000   25.000000   10.000000   0.007549  -68.929440  0.000929
-130.000000   25.000020   10.000000   0.005630  -73.569370  0.000712
-129.000000   25.000000   10.000000   0.003464  -85.654710  0.000750
-128.000000   25.000010   10.000000   0.001865  87.094060  0.000906
-127.000000   25.000010   10.000000   0.000170  -88.043130  0.001250
-126.000000   25.000000   10.000000   -0.002140  -72.086780  0.001987
-125.000000   24.999990   10.000000   -0.004906  -56.924650  0.003151
-124.000000   25.000010   10.000000   -0.009180  -43.460690  0.005410
-123.000000   24.999990   10.000000   -0.012988  -37.323100  0.008766
-122.000000   25.000010   10.000000   -0.013505  -34.502750  0.010398
-121.000000   25.000010   10.000000   -0.012969  -39.902530  0.007681
-120.000000   24.999990   10.000000   -0.019155  81.011610  0.007201
-119.000000   25.000020   10.000000   -0.022522  72.627000  0.027356
-118.000000   25.000010   10.000000   -0.021136  74.717890  0.054667
-117.000000   25.000000   10.000000   -0.025976  78.326260  0.105212
-116.000000   25.000010   10.000000   -0.020731  80.870960  0.164878
-115.000000   24.999990   10.000000   -0.005374  81.520770  0.252164
-114.000000   25.000000   10.000000   0.046780  81.372600  0.452392
-113.000000   25.000010   10.000000   0.009841  77.357110  0.623699
-112.000000   25.000010   10.000000   -0.002103  74.840910  0.621914
-111.000000   25.000010   10.000000   0.014796  74.013110  0.557127
-110.000000   25.000000   10.000000   0.035734  71.329190  0.594709
-109.000000   25.000000   10.000000   0.041223  68.644090  0.768044
-108.000000   25.000010   10.000000   0.015958  68.249780  1.121226
-107.000000   25.000010   10.000000   -0.007922  70.956250  1.495711
-106.000000   24.999990   10.000000   -0.025168  77.750310  1.132063
-105.000000   25.000000   10.000000   -0.017708  -76.816830  0.658745
-104.000000   25.000010   10.000000   -0.000726  -50.232660  0.899445
-103.000000   25.000010   10.000000   0.000118  -41.379330  1.174736
-102.000000   25.000020   10.000000   -0.003450  -36.089560  1.094036
-101.000000   25.000010   10.000000   0.001300  -26.335520  0.864442
-100.000000   25.000000   10.000000   0.012030  -11.055570  1.055879
-98.999980   24.999990   10.000000   -0.000471  6.833020  1.315004
-98.000020   25.000000   10.000000   -0.005710  18.222390  1.813797
-97.000020   25.000020   10.000000   -0.022207  28.786960  2.705496
-95.999980   25.000010   10.000000   -0.039800  34.630750  3.763294
-95.000000   25.000000   10.000000   -0.062962  41.471700  5.955306
-94.000020   25.000010   10.000000   -0.054098  42.103580  5.212035
-93.000000   25.000010   10.000000   -0.041640  39.706840  4.753851
-92.000000   25.000010   10.000000   0.003887  43.167940  1.397056
-90.999980   25.000020   10.000000   -0.015272  45.434360  2.471421
-90.000000   25.000020   10.000000   -0.000568  57.143020  1.973056
-89.000030   25.000020   10.000000   0.011030  66.682780  2.026937
-88.000000   25.000010   10.000000   0.016017  71.052930  1.284519
-86.999990   25.000010   10.000000   0.029440  75.639180  1.315415
-85.999980   25.000010   10.000000   0.055974  78.765060  1.382767
-85.000000   25.000000   10.000000   0.058431  79.754230  1.445209
-84.000020   25.000010   10.000000   0.044095  77.622540  1.310395
-82.999980   25.000020   10.000000   0.030323  75.867020  1.595539
-81.999980   25.000000   10.000000   0.018059  73.044510  1.439173
-81.000020   24.999990   10.000000   0.013258  70.229330  1.251033
-79.999980   25.000000   10.000000   0.006985  64.435330  1.148692
-79.000020   25.000010   10.000000   0.004317  56.337850  1.531261
-78.000010   25.000020   10.000000   0.002600  53.275360  1.401279
-76.999990   25.000010   10.000000   0.001432  53.891510  1.666616
-75.999970   25.000010   10.000000   0.001258  53.709680  1.209968
-74.999970   25.000000   10.000000   0.015730  57.141630  1.028076
-74.000020   24.999990   10.000000   0.020239  60.534440  0.889795
-72.999980   25.000010   10.000000   0.025057  64.763600  0.383996
-71.999990   25.000010   10.000000   0.028752  68.110270  0.256195
-70.999990   25.000000   10.000000   0.032244  71.820970  0.156988
-70.000000   25.000000   10.000000   0.029618  77.323680  0.089047
-68.999990   25.000010   10.000000   0.027021  -88.785060  0.043004
-68.000000   25.000010   10.000000   0.024942  -62.223640  0.034466
-66.999980   25.000010   10.000000   0.023209  -47.229850  0.050907
-66.000000   25.000000   10.000000   0.011950  -45.812360  0.068766
-65.000020   24.999990   10.000000   -0.002749  -48.108650  0.099276
-63.999970   25.000010   10.000000   0.013819  -52.384950  0.118926
-63.000020   25.000000   10.000000   0.037393  -54.443590  0.118734
-61.999980   25.000010   10.000000   0.041671  -56.338330  0.106127
-60.999990   25.000020   10.000000   0.042709  -58.230520  0.080399
-59.999980   24.999990   10.000000   0.044743  -61.089670  0.055405
-59.000010   25.000010   10.000000   0.026062  -68.665070  0.048853
-58.000000   25.000010   10.000000   0.010915  -78.124450  0.049413
-57.000010   24.999990   10.000000   0.015210  -86.236660  0.056174
-56.000030   25.000010   10.000000   0.015195  85.208890  0.061782
-55.000010   24.999990   10.000000   0.010128  77.489040  0.066346
-54.000030   25.000000   10.000000   0.004225  73.426040  0.070828
-52.999950   25.000010   10.000000   -0.008660  65.426470  0.067263
-51.999990   25.000010   10.000000   -0.010544  56.486280  0.075489
-50.999990   25.000000   10.000000   -0.007986  52.838680  0.117305
-49.999980   25.000020   10.000000   -0.001486  54.823140  0.152659
-140.000000   26.000000   10.000000   0.012255  -67.557720  0.015199
-139.000000   26.000000   10.000000   0.013479  -65.493920  0.008855
-138.000000   25.999990   10.000000   0.013513  -65.870210  0.006627
-137.000000   25.999990   10.000000   0.013287  -68.076560  0.004062
-136.000000   25.999980   10.000000   0.012929  -71.046620  0.002457
-135.000000   25.999990   10.000000   0.012683  -72.769560  0.002414
-134.000000   25.999980   10.000000   0.012308  -74.221570  0.002437
-133.000000   25.999990   10.000000   0.010962  -74.004810  0.001742
-132.000000   25.999990   10.000000   0.009438  -73.376260  0.001196
-131.000000   26.000000   10.000000   0.007752  -74.414440  0.000914
-130.000000   26.000000   10.000000   0.006127  -83.210290  0.000956
-129.000000   25.999990   10.000000   0.003293  89.490970  0.001227
-128.000000   25.999990   10.000000   0.000600  86.520560  0.001634
-127.000000   25.999990   10.000000   -0.001050  -89.616850  0.001865
-126.000000   26.000000   10.000000   -0.002459  -75.809010  0.001982
-125.000000   26.000000   10.000000   -0.006457  -53.770880  0.002855
-124.000000   26.000010   10.000000   -0.008186  -38.771810  0.005900
-123.000000   25.999990   10.000000   -0.010916  -34.857760  0.008969
-122.000000   25.999990   10.000000   -0.010555  -35.279890  0.009939
-121.000000   25.999980   10.000000   -0.013076  -45.626850  0.004352
-120.000000   25.999990   10.000000   -0.016861  68.826870  0.012287
-119.000000   26.000000   10.000000   -0.019331  66.658020  0.033423
-118.000000   26.000000   10.000000   -0.025894  69.213940  0.062902
-117.000000   26.000010   10.000000   -0.021793  73.548610  0.101977
-116.000000   25.999990   10.000000   0.020367  77.902570  0.230306
-115.000000   26.000000   10.000000   0.033009  79.278850  0.382357
-114.000000   26.000000   10.000000   0.036909  79.192490  0.662486
-113.000000   25.999990   10.000000   0.001027  77.323650  0.783696
-112.000000   26.000000   10.000000   0.001789  76.435710  0.713452
-111.000000   26.000010   10.000000   -0.003322  76.567210  0.611533
-110.000000   26.000010   10.000000   0.026287  76.447140  0.538394
-109.000000   25.999990   10.000000   0.023482  76.314830  0.694188
-108.000000   26.000000   10.000000   0.009453  77.643080  1.149695
-107.000000   25.999990   10.000000   -0.002707  80.791840  1.425681
-106.000000   26.000000   10.000000   -0.023060  87.549450  1.357556
-105.000000   25.999990   10.000000   -0.009726  -77.441950  0.995476
-104.000000   26.000000   10.000000   0.007870  -54.963410  1.018995
-103.000000   26.000010   10.000000   0.010537  -41.864850  1.241759
-102.000000   26.000010   10.000000   0.012594  -34.028960  1.264536
-101.000000   25.999990   10.000000   0.013908  -23.789400  1.215458
-100.000000   25.999990   10.000000   0.008127  -6.453267  1.071671
-99.000020   25.999990   10.000000   -0.012813  9.300941  1.630856
-98.000020   25.999990   10.000000   -0.017290  19.878050  2.182263
-97.000030   26.000000   10.000000   -0.029926  27.589350  2.784358
-96.000000   26.000000   10.000000   -0.049248  32.123690  3.524994
-95.000000   26.000010   10.000000   -0.053211  35.377580  3.786085
-93.999980   26.000010   10.000000   -0.038377  37.272040  3.396175
-92.999970   26.000010   10.000000   -0.031589  37.606220  3.124084
-91.999990   25.999990   10.000000   -0.027672  40.243490  2.996093
-90.999970   25.999990   10.000000   -0.006519  47.233940  2.880014
-90.000000   26.000000   10.000000   -0.016111  56.639840  5.354628
-89.000040   25.999990   10.000000   0.016794  63.408720  1.806171
-88.000020   25.999990   10.000000   0.015972  70.229640  1.839960
-87.000020   26.000010   10.000000   0.021384  76.111750  1.884905
-86.000020   26.000010   10.000000   0.030149  78.454940  2.459064
-85.000010   26.000010   10.000000   0.040167  81.613590  1.998973
-84.000010   26.000000   10.000000   0.033954  81.091520  2.123540
-82.999960   26.000000   10.000000   0.029237  80.575020  1.955720
-81.999970   25.999990   10.000000   0.019105  79.698460  1.734731
-80.999980   25.999990   10.000000   0.013738  77.362050  1.471992
-80.000000   25.999990   10.000000   0.005471  70.621320  1.314856
-78.999990   25.999990   10.000000   0.005785  60.600140  1.642475
-78.000020   26.000010   10.000000   0.000196  54.969250  1.385901
-77.000020   26.000010   10.000000   0.007045  55.874460  3.845840
-75.999980   26.000000   10.000000   0.010971  56.795990  1.676816
-75.000000   25.999990   10.000000   0.026673  58.221950  0.962154
-74.000020   26.000000   10.000000   0.036915  61.605750  0.448339
-73.000030   25.999990   10.000000   0.025214  65.737780  0.305989
-71.999980   26.000000   10.000000   0.036212  69.744470  0.199282
-71.000040   25.999990   10.000000   0.040997  71.611500  0.137066
-70.000000   26.000010   10.000000   0.037923  72.384350  0.087879
-69.000010   26.000010   10.000000   0.029128  73.842190  0.045850
-67.999980   26.000000   10.000000   0.023324  -83.264830  0.012996
-66.999980   25.999990   10.000000   0.024167  -45.721510  0.028096
-65.999970   26.000000   10.000000   0.020202  -46.285530  0.055742
-64.999960   26.000000   10.000000   0.017204  -50.337120  0.081243
-64.000010   25.999990   10.000000   0.027418  -54.054340  0.103357
-63.000020   26.000010   10.000000   0.034713  -55.914680  0.110494
-61.999980   26.000000   10.000000   0.032385  -57.016550  0.103009
-61.000000   26.000000   10.000000   0.035774  -56.570290  0.081748
-59.999980   25.999990   10.000000   0.036970  -58.525390  0.060925
-58.999990   25.999980   10.000000   0.031186  -61.550000  0.048215
-57.999980   25.999990   10.000000   0.023191  -69.131110  0.043991
-57.000000   25.999990   10.000000   0.026644  -78.264210  0.049008
-56.000000   26.000010   10.000000   0.025349  -85.134060  0.056247
-54.999980   26.000000   10.000000   0.016102  87.902520  0.054247
-53.999970   26.000000   10.000000   0.003384  80.113420  0.047439
-52.999980   25.999990   10.000000   -0.006771  64.798900  0.042848
-52.000030   25.999990   10.000000   -0.003198  53.990270  0.053568
-50.999990   25.999990   10.000000   0.006059  51.273240  0.081349
-49.999970   26.000000   10.000000   0.021114  66.313250  0.117236
-140.000000   27.000010   10.000000   0.013110  -65.695460  0.015899
-139.000000   27.000000   10.000000   0.012976  -64.542210  0.010281
-138.000000   27.000000   10.000000   0.013115  -63.898960  0.006037
-137.000000   27.000010   10.000000   0.013430  -64.405760  0.005289
-136.000000   27.000010   10.000000   0.013610  -65.230930  0.002934
-135.000000   27.000000   10.000000   0.013510  -67.047190  0.002630
-134.000000   27.000010   10.000000   0.012624  -67.455700  0.002254
-133.000000   27.000010   10.000000   0.010547  -65.305480  0.001598
-132.000000   27.000000   10.000000   0.009362  -63.497700  0.001107
-131.000000   27.000000   10.000000   0.007207  -69.898320  0.000821
-130.000000   27.000010   10.000000   0.004460  -83.283740  0.000999
-129.000000   27.000020   10.000000   0.001973  89.010710  0.001476
-128.000000   27.000000   10.000000   0.000726  88.101020  0.002072
-127.000000   27.000000   10.000000   -0.000123  -88.639850  0.002110
-126.000000   27.000010   10.000000   -0.003021  -75.489720  0.001841
-125.000000   27.000010   10.000000   -0.006221  -49.191460  0.002682
-124.000000   27.000020   10.000000   -0.008634  -35.989130  0.005675
-123.000000   27.000010   10.000000   -0.010105  -34.872820  0.007845
-122.000000   27.000020   10.000000   -0.011532  -36.155550  0.007257
-121.000000   27.000000   10.000000   -0.012260  78.325900  0.002222
-120.000000   27.000010   10.000000   -0.016764  60.135480  0.021058
-119.000000   26.999990   10.000000   -0.023125  57.919360  0.043492
-118.000000   27.000010   10.000000   -0.025083  57.764260  0.078610
-117.000000   26.999990   10.000000   -0.012850  63.557720  0.105676
-116.000000   27.000020   10.000000   0.021316  74.309970  0.259193
-115.000000   27.000000   10.000000   0.010695  77.795590  0.597119
-114.000000   27.000020   10.000000   0.016603  79.233600  0.753280
-113.000000   27.000010   10.000000   0.015851  79.464420  0.914428
-112.000000   27.000010   10.000000   0.008622  79.175740  0.839497
-111.000000   27.000000   10.000000   0.009372  80.673600  0.697635
-110.000000   27.000000   10.000000   0.008085  80.565980  0.538181
-109.000000   27.000000   10.000000   -0.000545  83.347390  0.658053
-108.000000   27.000020   10.000000   0.001436  86.468860  1.096846
-107.000000   27.000020   10.000000   -0.005915  89.478810  1.391274
-106.000000   27.000010   10.000000   -0.007912  -85.744060  1.511897
-105.000000   27.000020   10.000000   0.002769  -76.382330  1.263110
-104.000000   27.000000   10.000000   0.007694  -57.350860  1.060090
-103.000000   27.000020   10.000000   0.005051  -42.078580  1.217591
-102.000000   27.000000   10.000000   0.012448  -33.261830  1.261265
-101.000000   27.000020   10.000000   0.014331  -22.822590  0.986446
-100.000000   27.000000   10.000000   0.005618  -7.516832  1.182429
-98.999980   27.000020   10.000000   -0.008698  7.964964  1.478729
-98.000040   27.000020   10.000000   -0.022583  18.425960  1.938535
-97.000000   27.000000   10.000000   -0.035379  25.918020  2.345028
-95.999970   27.000000   10.000000   -0.038625  29.489800  2.550730
-94.999970   27.000000   10.000000   -0.029850  31.735290  2.479976
-94.000010   27.000000   10.000000   -0.025969  33.328500  2.291474
-92.999960   27.000000   10.000000   -0.035824  35.309050  2.250552
-92.000010   27.000010   10.000000   -0.035386  40.150140  2.287018
-91.000020   27.000020   10.000000   -0.018710  47.969930  2.571825
-90.000000   27.000000   10.000000   -0.004010  56.409740  3.307551
-88.999990   27.000020   10.000000   0.018007  64.969760  3.946880
-88.000000   27.000010   10.000000   0.035910  71.952560  2.088132
-87.000030   27.000000   10.000000   0.000765  76.410930  3.695317
-86.000000   27.000000   10.000000   0.005739  79.913160  3.158984
-85.000030   27.000000   10.000000   0.018591  82.417490  2.935963
-84.000020   27.000000   10.000000   0.024803  82.860390  2.474928
-82.999990   27.000000   10.000000   0.023814  82.524220  2.244117
-81.999970   27.000020   10.000000   0.015073  81.526550  1.950759
-81.000020   27.000020   10.000000   0.010859  78.727390  1.663910
-79.999990   27.000000   10.000000   0.007858  72.241460  1.517845
-79.000010   27.000020   10.000000   0.012314  62.651590  1.820917
-78.000000   27.000000   10.000000   0.016241  57.039030  1.586667
-77.000010   27.000020   10.000000   0.022527  55.294740  1.530463
-75.999980   27.000000   10.000000   0.024090  55.906610  1.514324
-75.000030   27.000020   10.000000   0.023214  57.690500  0.865576
-74.000010   27.000010   10.000000   0.035332  60.410740  0.396112
-73.000000   27.000020   10.000000   0.036896  65.124370  0.245119
-71.999990   27.000020   10.000000   0.041476  69.121390  0.167180
-71.000000   27.000000   10.000000   0.049194  70.322640  0.124205
-69.999980   27.000000   10.000000   0.044024  70.212530  0.086030
-69.000010   27.000000   10.000000   0.034703  70.364570  0.050458
-68.000000   27.000010   10.000000   0.026855  80.738240  0.019838
-66.999960   27.000010   10.000000   0.023956  -57.658000  0.022175
-66.000000   27.000020   10.000000   0.031395  -54.372250  0.045810
-64.999980   27.000000   10.000000   0.034367  -55.257720  0.072279
-64.000020   27.000020   10.000000   0.039636  -57.311950  0.091124
-62.999990   26.999990   10.000000   0.034507  -57.823870  0.101707
-61.999970   27.000010   10.000000   0.028914  -58.019250  0.099217
-60.999980   26.999990   10.000000   0.035042  -57.113130  0.084710
-60.000000   27.000010   10.000000   0.033856  -57.198940  0.067335
-59.000000   27.000000   10.000000   0.034420  -57.158130  0.053268
-58.000020   27.000020   10.000000   0.031684  -63.135160  0.050907
-57.000010   27.000010   10.000000   0.025800  -69.056900  0.047459
-56.000010   27.000020   10.000000   0.017223  -74.474170  0.050346
-55.000000   27.000010   10.000000   0.015966  -76.044360  0.048431
-54.000030   27.000010   10.000000   0.021635  -81.803100  0.021692
-53.000040   27.000000   10.000000   0.024552  -87.825490  0.004303
-52.000030   27.000000   10.000000   0.022330  36.577660  0.019225
-51.000020   27.000020   10.000000   0.021171  46.888530  0.034543
-49.999980   27.000010   10.000000   0.008974  59.118750  0.071426
-140.000000   28.000020   10.000000   0.014806  -64.932530  0.016666
-139.000000   28.000010   10.000000   0.014495  -64.318880  0.013139
-138.000000   28.000020   10.000000   0.014112  -63.161420  0.008217
-137.000000   28.000020   10.000000   0.013622  -61.802010  0.004618
-136.000000   28.000030   10.000000   0.013269  -62.065130  0.004170
-135.000000   28.000020   10.000000   0.013243  -62.497340  0.003031
-134.000000   28.000030   10.000000   0.012462  -60.888990  0.002876
-133.000000   28.000020   10.000000   0.010039  -58.153220  0.002122
-132.000000   28.000020   10.000000   0.008777  -54.662680  0.001190
-131.000000   28.000010   10.000000   0.007425  -58.284380  0.000842
-130.000000   28.000020   10.000000   0.005017  -79.035320  0.000775
-129.000000   28.000020   10.000000   0.003252  -88.903180  0.001728
-128.000000   28.000020   10.000000   0.001974  88.656300  0.001571
-127.000000   28.000030   10.000000   -0.000851  -87.116170  0.001668
-126.000000   28.000020   10.000000   -0.002855  -72.409530  0.001543
-125.000000   28.000020   10.000000   -0.006210  -44.361340  0.002966
-124.000000   28.000010   10.000000   -0.008819  -37.481270  0.005742
-123.000000   28.000010   10.000000   -0.009120  -31.189860  0.006142
-122.000000   28.000000   10.000000   -0.010357  -49.296390  0.005485
-121.000000   28.000010   10.000000   -0.013037  63.610210  0.003647
-120.000000   28.000010   10.000000   -0.020228  56.920500  0.029623
-119.000000   28.000020   10.000000   -0.022122  52.572290  0.062396
-118.000000   28.000020   10.000000   -0.017773  53.039980  0.085973
-117.000000   28.000020   10.000000   -0.008128  61.306900  0.090464
-116.000000   28.000030   10.000000   0.012733  72.842490  0.261995
-115.000000   28.000020   10.000000   -0.005729  79.859660  0.508273
-114.000000   28.000020   10.000000   -0.010843  81.921560  0.777216
-113.000000   28.000010   10.000000   0.003782  81.557510  0.869890
-112.000000   28.000010   10.000000   0.017999  81.676210  0.842147
-111.000000   28.000020   10.000000   0.023709  81.221720  0.659842
-110.000000   28.000020   10.000000   0.008649  83.287930  0.573164
-109.000000   28.000020   10.000000   -0.002458  87.109050  0.735319
-108.000000   28.000010   10.000000   -0.003521  89.986180  0.916705
-107.000000   28.000000   10.000000   -0.010752  -86.854970  1.261061
-106.000000   28.000010   10.000000   -0.008481  -82.608270  1.398397
-105.000000   28.000020   10.000000   -0.001652  -73.621970  0.896690
-104.000000   28.000000   10.000000   -0.002201  -56.042470  0.821257
-103.000000   28.000030   10.000000   -0.005822  -39.163540  1.173639
-102.000000   28.000030   10.000000   0.009375  -31.143630  1.072359
-101.000000   28.000020   10.000000   0.021137  -22.285100  1.077854
-100.000000   28.000010   10.000000   0.015420  -9.845838  1.038883
-99.000030   28.000020   10.000000   0.004162  4.289524  1.128489
-98.000020   28.000020   10.000000   -0.014622  14.990120  1.407568
-96.999980   28.000010   10.000000   -0.022592  21.290350  1.664715
-95.999980   28.000030   10.000000   -0.020389  24.482410  1.690068
-94.999980   28.000020   10.000000   -0.019281  26.546400  1.630444
-94.000020   28.000020   10.000000   -0.029859  29.448260  1.644926
-92.999970   28.000000   10.000000   -0.042610  34.104230  1.707825
-92.000000   28.000010   10.000000   -0.038534  41.295450  1.811471
-90.999980   28.000030   10.000000   -0.032799  50.299180  2.170050
-90.000000   28.000010   10.000000   -0.017882  58.840580  2.747508
-89.000020   28.000030   10.000000   -0.000570  66.158490  3.343613
-88.000010   28.000010   10.000000   0.004959  73.244350  3.774856
-87.000020   28.000000   10.000000   -0.003171  76.911830  6.279571
-85.999980   28.000020   10.000000   0.002003  81.615770  3.412536
-85.000010   28.000020   10.000000   0.010102  83.061640  2.905106
-84.000020   28.000030   10.000000   0.017627  83.354930  2.550474
-83.000020   28.000010   10.000000   0.020400  82.581880  2.297784
-81.999970   28.000020   10.000000   0.017300  80.867770  2.004073
-80.999970   28.000020   10.000000   0.016461  77.035630  1.735246
-79.999980   28.000010   10.000000   0.018334  70.177130  1.644183
-78.999990   28.000020   10.000000   0.021542  62.652640  2.033959
-78.000000   28.000030   10.000000   0.032677  57.467790  2.720709
-77.000010   28.000030   10.000000   0.031994  55.421850  1.619957
-76.000020   28.000000   10.000000   0.028391  54.828040  1.469740
-74.999990   28.000020   10.000000   0.024216  56.017890  0.852377
-74.000030   28.000010   10.000000   0.041203  58.437240  0.359556
-72.999980   28.000000   10.000000   0.044569  62.224660  0.232544
-71.999980   28.000010   10.000000   0.052036  66.401790  0.157838
-71.000020   28.000020   10.000000   0.059913  69.358360  0.113295
-69.999990   28.000020   10.000000   0.049280  71.393030  0.084420
-69.000030   28.000020   10.000000   0.031713  74.294210  0.056978
-68.000000   28.000010   10.000000   0.027712  84.834750  0.030741
-66.999980   28.000010   10.000000   0.024690  -72.641330  0.028269
-66.000040   28.000020   10.000000   0.027982  -62.411540  0.045333
-65.000000   28.000020   10.000000   0.027315  -61.408220  0.063357
-64.000000   28.000030   10.000000   0.035570  -60.775650  0.079578
-62.999970   28.000020   10.000000   0.034353  -60.659290  0.090733
-62.000020   28.000020   10.000000   0.028512  -60.000590  0.093625
-60.999970   28.000020   10.000000   0.028559  -59.024380  0.085684
-60.000000   28.000010   10.000000   0.033927  -57.251140  0.071007
-58.999990   28.000010   10.000000   0.039435  -57.836110  0.060379
-57.999980   28.000000   10.000000   0.034653  -60.733320  0.057359
-57.000000   28.000010   10.000000   0.027259  -64.631190  0.061250
-56.000010   28.000010   10.000000   0.023637  -65.045680  0.053782
-55.000000   28.000020   10.000000   0.012213  -63.005000  0.049077
-53.999980   28.000020   10.000000   0.016127  -52.250290  0.032609
-52.999980   28.000030   10.000000   0.022114  -35.145550  0.031113
-51.999980   28.000020   10.000000   0.012876  -20.659370  0.029988
-50.999980   28.000020   10.000000   0.012418  -33.093310  0.022035
-49.999980   28.000020   10.000000   0.010907  79.589070  0.023948
-140.000000   29.000020   10.000000   0.015763  -65.009790  0.014314
-139.000000   29.000000   10.000000   0.015031  -62.943240  0.009801
-138.000000   29.000020   10.000000   0.014516  -61.369450  0.006156
-137.000000   29.000030   10.000000   0.014439  -61.345460  0.005951
-136.000000   29.000030   10.000000   0.014408  -61.487780  0.005493
-135.000000   29.000010   10.000000   0.014155  -60.871340  0.004006
-134.000000   29.000030   10.000000   0.012499  -58.138780  0.003199
-133.000000   29.000030   10.000000   0.010913  -55.201950  0.002451
-132.000000   29.000020   10.000000   0.010282  -53.893140  0.001850
-131.000000   29.000000   10.000000   0.008585  -58.425550  0.001365
-130.000000   29.000020   10.000000   0.006074  -76.484370  0.001007
-129.000000   29.000030   10.000000   0.004231  89.320170  0.001288
-128.000000   29.000030   10.000000   0.002629  87.657700  0.001699
-127.000000   29.000020   10.000000   0.000113  -87.824230  0.001676
-126.000000   29.000000   10.000000   -0.002644  -71.229160  0.001123
-125.000000   29.000010   10.000000   -0.006806  -44.080710  0.002390
-124.000000   29.000040   10.000000   -0.007342  -34.799960  0.004578
-123.000000   29.000030   10.000000   -0.007903  -31.605550  0.006754
-122.000000   29.000030   10.000000   -0.010957  -36.407460  0.008065
-121.000000   29.000020   10.000000   -0.016698  -14.822640  0.003886
-120.000000   29.000030   10.000000   -0.019761  65.178120  0.032045
-119.000000   29.000030   10.000000   -0.020259  54.681100  0.060021
-118.000000   29.000020   10.000000   -0.020890  57.056490  0.086711
-117.000000   29.000000   10.000000   -0.021864  68.972340  0.077147
-116.000000   29.000030   10.000000   0.021353  85.836380  0.259470
-115.000000   29.000030   10.000000   0.012638  89.053510  0.446065
-114.000000   29.000000   10.000000   -0.003306  87.209720  0.591000
-113.000000   29.000010   10.000000   -0.002001  86.048450  0.722432
-112.000000   29.000030   10.000000   0.006727  84.235070  0.701417
-111.000000   29.000020   10.000000   0.015311  83.993660  0.648728
-110.000000   29.000010   10.000000   0.013787  84.696170  0.561014
-109.000000   29.000030   10.000000   0.007954  85.928150  0.591469
-108.000000   29.000030   10.000000   -0.008483  87.554410  0.836868
-107.000000   29.000020   10.000000   -0.020780  -89.106290  1.020854
-106.000000   29.000020   10.000000   -0.017864  -82.876130  0.798536
-105.000000   29.000010   10.000000   -0.010865  -69.335040  0.690267
-104.000000   29.000000   10.000000   -0.004939  -46.038670  0.679079
-103.000000   29.000000   10.000000   -0.003133  -30.464960  0.998604
-102.000000   29.000030   10.000000   0.006385  -25.606310  1.014099
-101.000000   29.000020   10.000000   0.025227  -20.312850  1.069110
-100.000000   29.000030   10.000000   0.027559  -12.532110  0.905742
-99.000010   29.000010   10.000000   0.016543  -1.789162  0.837959
-97.999970   29.000000   10.000000   0.004741  7.065824  0.920317
-96.999990   29.000010   10.000000   0.001487  12.828160  1.058936
-95.999990   29.000030   10.000000   -0.004057  15.189580  1.096369
-94.999970   29.000020   10.000000   -0.018545  18.272730  1.124359
-94.000020   29.000010   10.000000   -0.036931  23.224680  1.101187
-92.999980   29.000030   10.000000   -0.048759  31.593480  1.149887
-92.000010   29.000020   10.000000   -0.046582  41.691640  1.339849
-90.999980   29.000020   10.000000   -0.043401  50.823120  1.631769
-90.000000   29.000010   10.000000   -0.034979  59.028240  2.014746
-89.000020   29.000020   10.000000   -0.018434  66.436260  2.319580
-88.000000   29.000020   10.000000   0.010459  73.084980  2.452847
-87.000020   29.000030   10.000000   0.017380  77.991600  2.586232
-85.999980   29.000010   10.000000   0.002831  80.535950  2.611198
-85.000030   29.000020   10.000000   0.004647  82.160180  2.456960
-84.000010   29.000030   10.000000   0.015661  82.393910  2.251288
-83.000000   29.000010   10.000000   0.022393  81.070360  2.012393
-82.000040   29.000000   10.000000   0.020850  78.540800  1.826879
-81.000000   29.000010   10.000000   0.022856  73.768810  1.665513
-79.999980   29.000030   10.000000   0.028948  67.534540  1.693164
-79.000020   29.000020   10.000000   0.037009  61.699750  2.033175
-78.000010   29.000030   10.000000   0.037709  57.323200  2.760997
-76.999990   29.000000   10.000000   0.030397  55.019460  1.650390
-75.999970   29.000000   10.000000   0.031120  53.932340  1.448545
-75.000000   29.000010   10.000000   0.033228  53.964400  0.878185
-74.000030   29.000020   10.000000   0.026204  55.133300  0.582122
-72.999980   29.000020   10.000000   0.056875  58.308650  0.235755
-72.000000   29.000030   10.000000   0.034718  63.089430  0.226900
-71.000020   29.000030   10.000000   0.034324  69.280200  0.155476
-70.000010   29.000010   10.000000   0.046842  74.996890  0.082823
-68.999980   29.000020   10.000000   0.033478  80.243500  0.060230
-67.999990   29.000030   10.000000   0.030040  88.811490  0.040727
-66.999980   29.000010   10.000000   0.021007  -81.082260  0.037596
-65.999980   29.000000   10.000000   0.016462  -73.481480  0.042857
-64.999990   29.000030   10.000000   0.020895  -69.870550  0.053198
-64.000020   29.000030   10.000000   0.029356  -67.706710  0.066211
-63.000000   29.000000   10.000000   0.032010  -65.424090  0.078420
-61.999970   29.000020   10.000000   0.033192  -62.941410  0.084673
-61.000030   29.000030   10.000000   0.031308  -60.868640  0.082309
-60.000030   29.000030   10.000000   0.029558  -59.447640  0.074614
-59.000030   29.000020   10.000000   0.032906  -59.097140  0.068287
-58.000000   29.000030   10.000000   0.030597  -60.100410  0.067623
-57.000010   29.000030   10.000000   0.022191  -60.725290  0.067301
-56.000010   29.000040   10.000000   0.024335  -61.336560  0.071635
-54.999990   29.000010   10.000000   0.024325  -57.938500  0.065579
-54.000000   29.000000   10.000000   0.025307  -50.442320  0.056002
-53.000000   29.000020   10.000000   0.019065  -37.850610  0.046917
-52.000030   29.000030   10.000000   0.014145  -32.382350  0.050294
-50.999990   29.000030   10.000000   0.019482  -35.441710  0.046361
-50.000020   29.000020   10.000000   0.015672  -49.967780  0.022645
-140.000000   29.999980   10.000000   0.017753  -68.619220  0.012669
-139.000000   29.999980   10.000000   0.016547  -64.312340  0.009044
-138.000000   29.999980   10.000000   0.015517  -61.376970  0.005971
-137.000000   29.999980   10.000000   0.015179  -61.409040  0.006115
-136.000000   29.999980   10.000000   0.014803  -61.489320  0.004952
-135.000000   30.000000   10.000000   0.014718  -59.603180  0.004573
-134.000000   29.999980   10.000000   0.014281  -57.015030  0.003849
-133.000000   29.999980   10.000000   0.013183  -54.181450  0.003149
-132.000000   29.999980   10.000000   0.010873  -52.774930  0.002395
-131.000000   29.999980   10.000000   0.009171  -57.007830  0.001744
-130.000000   29.999980   10.000000   0.007467  -73.175060  0.001120
-129.000000   29.999980   10.000000   0.005998  89.522060  0.001432
-128.000000   29.999980   10.000000   0.003815  84.146510  0.001626
-127.000000   29.999990   10.000000   0.000609  89.811370  0.001301
-126.000000   29.999980   10.000000   -0.003229  -69.531620  0.000712
-125.000000   29.999990   10.000000   -0.006266  -45.086920  0.001805
-124.000000   29.999980   10.000000   -0.005437  -43.738610  0.004020
-123.000000   29.999990   10.000000   -0.007891  -50.895360  0.006050
-122.000000   30.000000   10.000000   -0.012169  -61.520510  0.011346
-121.000000   30.000000   10.000000   -0.016718  -64.392200  0.012561
-120.000000   29.999980   10.000000   -0.021050  88.161710  0.039626
-119.000000   30.000000   10.000000   -0.024885  69.638530  0.020534
-118.000000   29.999990   10.000000   -0.011596  77.568120  0.076232
-117.000000   30.000000   10.000000   -0.009233  -88.754360  0.129759
-116.000000   29.999980   10.000000   0.011578  -78.824070  0.320293
-115.000000   29.999980   10.000000   0.012457  -79.730160  0.398676
-114.000000   29.999990   10.000000   0.007306  -81.886480  0.535838
-113.000000   30.000000   10.000000   0.016409  -86.710330  0.515631
-112.000000   30.000000   10.000000   0.014062  89.585120  0.491085
-111.000000   30.000000   10.000000   0.012543  88.139270  0.516979
-110.000000   30.000000   10.000000   0.011008  86.842440  0.509100
-109.000000   29.999980   10.000000   0.004678  84.581820  0.538075
-108.000000   30.000000   10.000000   -0.009964  82.767940  0.538598
-107.000000   30.000000   10.000000   -0.016805  82.978850  0.533960
-106.000000   30.000000   10.000000   -0.015912  89.166080  0.435887
-105.000000   30.000000   10.000000   -0.011116  -55.547740  0.262004
-104.000000   29.999980   10.000000   0.000325  -27.709580  0.601342
-103.000000   29.999980   10.000000   0.009674  -21.135150  0.944463
-102.000000   29.999990   10.000000   0.014405  -18.006260  1.125536
-101.000000   29.999980   10.000000   0.017944  -14.896790  1.020402
-100.000000   29.999980   10.000000   0.021614  -11.238530  0.803646
-99.000020   29.999980   10.000000   0.022226  -5.568950  0.677937
-97.999980   30.000000   10.000000   0.018107  -1.173994  0.679899
-96.999980   29.999990   10.000000   0.013729  0.870465  0.740659
-95.999990   30.000000   10.000000   0.005849  1.873677  0.795955
-95.000020   29.999980   10.000000   -0.016684  4.280109  0.812211
-93.999990   29.999980   10.000000   -0.031049  10.958860  0.737523
-92.999990   29.999990   10.000000   -0.041457  25.343840  0.739100
-91.999970   30.000000   10.000000   -0.042496  38.565690  0.900052
-91.000040   30.000000   10.000000   -0.039581  48.089760  1.175050
-90.000000   29.999990   10.000000   -0.028402  55.916240  1.411489
-88.999970   30.000000   10.000000   -0.002151  62.497280  1.524752
-88.000020   30.000000   10.000000   0.021351  69.216920  1.625385
-87.000010   29.999990   10.000000   0.012075  74.054700  1.757383
-86.000000   29.999980   10.000000   -0.002232  77.451090  1.891786
-84.999980   29.999980   10.000000   0.000021  79.575680  1.863674
-84.000010   30.000000   10.000000   0.009485  79.808490  1.691530
-83.000020   29.999990   10.000000   0.012728  78.118320  1.519420
-82.000010   30.000000   10.000000   0.015942  74.902130  1.433045
-80.999980   29.999980   10.000000   0.032050  70.070420  1.406255
-79.999980   29.999980   10.000000   0.036968  64.941510  1.549217
-79.000010   29.999980   10.000000   0.040106  60.739370  1.898632
-78.000010   29.999990   10.000000   0.029862  56.954990  2.666068
-76.999980   29.999980   10.000000   0.017463  54.360410  1.634527
-75.999980   29.999980   10.000000   0.032818  52.846020  3.384587
-75.000000   30.000000   10.000000   0.030468  51.880040  1.124330
-74.000010   30.000000   10.000000   0.035358  51.997630  0.616683
-72.999980   30.000000   10.000000   0.031978  54.201050  0.396962
-71.999960   30.000000   10.000000   0.027134  59.729390  0.243664
-70.999980   29.999980   10.000000   0.025223  68.010420  0.159406
-70.000010   30.000000   10.000000   0.015660  76.400800  0.118649
-68.999970   30.000000   10.000000   0.037278  84.678830  0.065189
-67.999960   30.000000   10.000000   0.031188  89.299930  0.051233
-66.999990   30.000000   10.000000   0.023664  -87.732120  0.044932
-66.000030   29.999990   10.000000   0.021637  -85.873090  0.043129
-64.999990   29.999980   10.000000   0.021397  -81.769230  0.045622
-63.999990   29.999980   10.000000   0.027582  -77.067300  0.055157
-63.000000   30.000000   10.000000   0.032302  -72.219150  0.068910
-62.000010   29.999990   10.000000   0.037955  -67.639210  0.076742
-61.000020   30.000000   10.000000   0.033899  -64.638100  0.080547
-60.000010   29.999980   10.000000   0.024199  -61.220300  0.080454
-58.999980   30.000000   10.000000   0.023848  -58.790680  0.079098
-58.000000   30.000000   10.000000   0.026645  -58.656640  0.080504
-57.000000   29.999990   10.000000   0.028058  -58.750020  0.083143
-56.000020   29.999980   10.000000   0.040966  -58.044810  0.080848
-55.000000   29.999990   10.000000   0.035529  -56.303580  0.079416
-54.000020   29.999980   10.000000   0.025047  -51.225750  0.068533
-53.000000   29.999990   10.000000   0.021750  -41.508720  0.053969
-51.999970   29.999980   10.000000   0.022301  -37.569010  0.053818
-51.000010   29.999980   10.000000   0.024631  -30.467560  0.039112
-50.000000   29.999980   10.000000   0.016252  -31.309050  0.019557
-140.000000   31.000000   10.000000   0.019029  -74.212440  0.007018
-139.000000   31.000010   10.000000   0.018355  -64.825480  0.005006
-138.000000   31.000000   10.000000   0.017681  -63.379710  0.005248
-137.000000   31.000010   10.000000   0.016708  -62.031860  0.004682
-136.000000   31.000010   10.000000   0.016131  -61.750090  0.004744
-135.000000   31.000030   10.000000   0.016517  -57.844670  0.004307
-134.000000   31.000010   10.000000   0.016075  -54.268950  0.003784
-133.000000   31.000010   10.000000   0.014665  -50.011660  0.003179
-132.000000   31.000000   10.000000   0.012639  -45.718050  0.002440
-131.000000   31.000010   10.000000   0.010600  -46.572120  0.001695
-130.000000   31.000000   10.000000   0.009229  -58.823970  0.001055
-129.000000   31.000010   10.000000   0.006435  -87.472340  0.001003
-128.000000   31.000010   10.000000   0.003571  83.963880  0.001153
-127.000000   31.000020   10.000000   0.000704  88.603870  0.000873
-126.000000   31.000030   10.000000   -0.003220  76.710920  0.000908
-125.000000   31.000030   10.000000   -0.003900  -83.395250  0.001851
-124.000100   31.000020   10.000000   -0.005428  -86.081430  0.005137
-123.000000   31.000010   10.000000   -0.008263  -86.997620  0.015188
-122.000000   31.000010   10.000000   -0.012060  -84.792180  0.028934
-121.000000   31.000010   10.000000   -0.017692  -83.684310  0.049809
-120.000000   31.000030   10.000000   -0.031553  -80.820650  0.057704
-119.000000   31.000010   10.000000   -0.045123  -78.712670  0.071779
-118.000000   31.000010   10.000000   -0.015338  -81.085490  0.242976
-117.000000   31.000010   10.000000   -0.000565  -74.393870  0.247925
-116.000000   31.000000   10.000000   -0.000702  -70.393780  0.425561
-115.000000   31.000020   10.000000   0.006585  -69.824480  0.493032
-114.000000   31.000030   10.000000   0.023833  -70.995370  0.483498
-113.000000   31.000030   10.000000   0.030245  -73.972640  0.423061
-112.000000   31.000020   10.000000   0.016538  -78.521060  0.382188
-111.000000   31.000010   10.000000   0.012934  -83.229120  0.365678
-110.000000   31.000010   10.000000   0.011697  -88.228260  0.372483
-109.000000   31.000030   10.000000   0.005216  85.697580  0.364656
-108.000000   31.000010   10.000000   -0.009609  79.359870  0.431415
-107.000000   31.000010   10.000000   -0.013326  72.101840  0.372994
-106.000000   31.000010   10.000000   -0.005709  57.959580  0.153823
-105.000000   31.000030   10.000000   -0.002014  -5.035047  0.234693
-104.000000   31.000030   10.000000   0.006162  -11.712240  0.693268
-103.000000   31.000030   10.000000   0.018937  -11.825600  1.007856
-102.000000   31.000020   10.000000   0.024364  -10.746890  1.052061
-101.000000   31.000010   10.000000   0.017071  -9.153945  0.923632
-100.000000   31.000020   10.000000   0.012340  -7.045406  0.756346
-99.000000   31.000030   10.000000   0.017388  -5.479568  0.618275
-97.999980   31.000020   10.000000   0.019564  -6.029552  0.592858
-96.999980   31.000010   10.000000   0.014439  -7.839390  0.647048
-96.000020   31.000010   10.000000   0.010168  -8.643494  0.742809
-95.000020   31.000020   10.000000   -0.007491  -7.389128  0.777340
-93.999990   31.000020   10.000000   -0.015767  -0.744700  0.628852
-92.999980   31.000020   10.000000   -0.022293  13.936910  0.530078
-92.000020   31.000000   10.000000   -0.023525  32.314090  0.643618
-90.999980   31.000000   10.000000   -0.016322  42.462480  0.837901
-90.000000   31.000010   10.000000   -0.000352  49.998050  0.992919
-89.000010   31.000000   10.000000   0.019154  56.554310  1.065803
-87.999980   31.000000   10.000000   0.018816  63.262300  1.156253
-87.000020   31.000020   10.000000   0.004157  67.705510  1.228456
-86.000000   31.000020   10.000000   -0.001992  72.069490  1.285377
-84.999980   31.000020   10.000000   0.001346  75.212120  1.271991
-83.999980   31.000010   10.000000   0.000761  76.104200  1.164417
-83.000030   31.000010   10.000000   -0.002139  75.129160  0.947644
-82.000030   31.000020   10.000000   0.006251  71.659790  0.895016
-81.000000   31.000030   10.000000   0.024372  66.981620  1.099571
-79.999990   31.000020   10.000000   0.027514  63.095200  1.272955
-78.999970   31.000010   10.000000   0.026167  59.429530  1.693378
-78.000020   31.000020   10.000000   0.025447  56.268100  2.273005
-77.000000   31.000030   10.000000   0.017394  53.688720  2.829139
-76.000000   31.000030   10.000000   0.029038  51.196090  3.060864
-74.999990   31.000030   10.000000   0.032009  49.318810  0.887188
-74.000030   31.000010   10.000000   0.022778  48.993980  0.662589
-73.000020   31.000010   10.000000   0.014033  50.914680  0.449945
-71.999970   31.000010   10.000000   0.017251  55.996850  0.271697
-71.000020   31.000030   10.000000   0.017378  65.859640  0.170178
-70.000030   31.000010   10.000000   0.009680  75.852230  0.126614
-69.000020   31.000010   10.000000   0.005863  83.671560  0.094486
-67.999960   31.000020   10.000000   0.038153  88.217910  0.059532
-67.000010   31.000030   10.000000   0.030843  87.505030  0.052448
-66.000000   31.000030   10.000000   0.025738  86.440020  0.048035
-64.999990   31.000020   10.000000   0.022969  88.879880  0.044989
-63.999990   31.000000   10.000000   0.019560  -85.264370  0.051441
-63.000000   31.000010   10.000000   0.024232  -77.628880  0.061831
-62.000010   31.000010   10.000000   0.033096  -70.408920  0.068834
-60.999990   31.000010   10.000000   0.034331  -64.955470  0.075141
-59.999980   31.000030   10.000000   0.000117  -55.983990  0.119543
-59.000010   31.000010   10.000000   -0.003200  -53.045670  0.128306
-57.999970   31.000010   10.000000   0.000610  -52.747510  0.134071
-57.000010   31.000010   10.000000   0.039360  -54.785420  0.092531
-55.999950   31.000020   10.000000   0.028065  -51.846290  0.125181
-55.000000   31.000030   10.000000   0.021010  -49.935310  0.115941
-54.000010   31.000030   10.000000   0.030527  -47.515710  0.071738
-53.000030   31.000020   10.000000   0.019138  -37.114120  0.077105
-51.999980   31.000010   10.000000   0.020340  -27.556690  0.042287
-51.000030   31.000010   10.000000   -0.007773  -7.464327  0.049359
-50.000000   31.000000   10.000000   -0.005656  9.747552  0.027304
-140.000000   31.999970   10.000000   0.020225  89.279120  0.007185
-139.000000   32.000000   10.000000   0.019695  -74.009030  0.004225
-138.000000   31.999990   10.000000   0.019422  -66.374970  0.003873
-137.000000   31.999960   10.000000   0.018995  -64.356380  0.003994
-136.000000   31.999980   10.000000   0.018561  -60.937640  0.003835
-135.000000   31.999990   10.000000   0.018265  -54.615410  0.003441
-134.000000   31.999980   10.000000   0.017119  -47.106450  0.003034
-133.000000   31.999960   10.000000   0.015616  -38.640770  0.002663
-132.000000   31.999990   10.000000   0.014144  -32.274720  0.002356
-131.000000   32.000000   10.000000   0.011933  -29.272920  0.001934
-130.000000   31.999970   10.000000   0.010190  -33.981130  0.001167
-129.000000   31.999970   10.000000   0.007033  -52.868380  0.000570
-128.000000   31.999980   10.000000   0.004320  -77.524100  0.000482
-127.000000   31.999980   10.000000   0.001304  89.555940  0.000192
-126.000000   31.999980   10.000000   -0.002334  68.972370  0.001935
-125.000000   31.999970   10.000000   -0.002767  78.289090  0.006624
-124.000000   31.999980   10.000000   -0.005993  79.591060  0.018856
-123.000000   31.999970   10.000000   -0.009447  81.867580  0.043308
-122.000000   31.999970   10.000000   -0.013875  84.422510  0.083301
-121.000000   31.999990   10.000000   -0.018649  87.903170  0.131719
-120.000000   32.000000   10.000000   -0.003227  -89.156490  0.311190
-119.000000   31.999980   10.000000   -0.002988  -83.123310  0.242455
-118.000000   31.999960   10.000000   0.021299  -78.548190  0.285318
-117.000000   32.000000   10.000000   0.032787  -73.739170  0.545064
-116.000000   31.999990   10.000000   0.013228  -69.672400  0.493352
-115.000000   31.999980   10.000000   0.021263  -66.719730  0.623172
-114.000000   31.999990   10.000000   0.027169  -66.019040  0.552143
-113.000000   31.999970   10.000000   0.022405  -65.913710  0.486229
-112.000000   31.999980   10.000000   0.011576  -66.887920  0.437704
-111.000000   32.000000   10.000000   0.014570  -69.677880  0.368296
-110.000000   31.999970   10.000000   0.015564  -73.115260  0.280592
-109.000000   31.999970   10.000000   0.009269  -81.218280  0.219844
-108.000000   31.999970   10.000000   -0.007300  85.340050  0.150943
-107.000000   31.999990   10.000000   -0.009832  63.726570  0.147549
-106.000000   31.999970   10.000000   -0.007356  23.724950  0.159198
-105.000000   31.999970   10.000000   -0.002340  0.481615  0.385022
-104.000000   31.999970   10.000000   0.012202  -5.462196  0.678401
-103.000000   31.999970   10.000000   0.025565  -7.016455  0.870285
-102.000000   31.999990   10.000000   0.031301  -6.107688  0.889508
-101.000000   31.999990   10.000000   0.027231  -4.183616  0.779120
-100.000000   31.999990   10.000000   0.018267  -2.448114  0.609668
-99.000030   31.999990   10.000000   0.016719  -3.583534  0.499089
-97.999980   31.999970   10.000000   0.019281  -7.771857  0.481543
-97.000020   31.999970   10.000000   0.019808  -11.947180  0.578129
-96.000000   31.999970   10.000000   0.015799  -13.145090  0.688736
-94.999980   31.999970   10.000000   0.004354  -11.791470  0.709222
-94.000010   31.999990   10.000000   -0.003027  -6.208563  0.589760
-93.000010   31.999970   10.000000   -0.006482  8.819575  0.452751
-92.000000   31.999980   10.000000   -0.002421  27.497970  0.495910
-90.999980   31.999980   10.000000   0.011339  39.156360  0.642602
-90.000000   31.999970   10.000000   0.020275  45.303380  0.748269
-89.000020   31.999980   10.000000   0.015516  51.146200  0.840648
-88.000000   31.999980   10.000000   0.003280  56.415990  0.911464
-86.999980   31.999970   10.000000   -0.004079  61.682990  0.946766
-86.000000   31.999990   10.000000   -0.004202  66.154950  0.931891
-85.000020   31.999970   10.000000   -0.003160  70.160000  0.806383
-84.000010   31.999970   10.000000   -0.005804  72.847690  0.733620
-82.999990   31.999970   10.000000   -0.002752  73.274470  0.643821
-82.000020   31.999970   10.000000   0.004479  70.062820  0.605841
-80.999980   31.999990   10.000000   0.016463  65.229210  0.655437
-79.999980   31.999990   10.000000   0.020441  61.413960  0.977038
-79.000010   31.999990   10.000000   0.018106  58.293920  1.248800
-78.000020   31.999990   10.000000   0.017754  54.533160  1.139550
-76.999990   31.999970   10.000000   0.014782  51.133100  1.233063
-76.000020   31.999970   10.000000   0.014226  47.698690  2.353859
-75.000030   31.999970   10.000000   0.017868  45.649360  2.422623
-73.999990   31.999970   10.000000   0.013847  44.825440  2.126330
-73.000000   31.999990   10.000000   0.009579  46.214460  0.660491
-72.000000   31.999970   10.000000   0.015306  53.660980  0.311248
-71.000020   31.999970   10.000000   0.012676  63.899560  0.195958
-70.000030   31.999970   10.000000   0.003780  74.197550  0.144042
-69.000010   32.000000   10.000000   0.002266  81.465590  0.113251
-67.999980   31.999980   10.000000   -0.003209  84.735980  0.091882
-66.999980   31.999970   10.000000   -0.008938  84.742190  0.077651
-65.999980   31.999990   10.000000   -0.011533  84.027450  0.069152
-65.000000   31.999980   10.000000   0.029645  86.210110  0.037165
-64.000020   31.999990   10.000000   0.024837  -89.645970  0.047765
-63.000020   32.000000   10.000000   0.020672  -81.616800  0.053346
-61.999980   31.999960   10.000000   -0.004772  -68.672130  0.079884
-60.999970   31.999980   10.000000   0.026821  -62.996570  0.066085
-60.000020   32.000000   10.000000   0.004202  -52.591960  0.110851
-59.000020   31.999990   10.000000   0.032860  -48.702470  0.080170
-57.999980   31.999970   10.000000   0.004455  -48.024800  0.140190
-57.000020   31.999970   10.000000   0.011086  -47.829010  0.145585
-56.000000   31.999980   10.000000   0.019566  -46.346990  0.139696
-55.000000   31.999970   10.000000   0.019065  -43.415790  0.126930
-53.999970   31.999980   10.000000   0.019041  -37.836560  0.108000
-52.999980   31.999980   10.000000   0.021274  -28.326490  0.088538
-52.000000   31.999980   10.000000   0.012808  -14.394390  0.073238
-51.000030   31.999970   10.000000   0.004796  3.257010  0.073576
-50.000020   31.999970   10.000000   0.014326  17.133550  0.055099
-140.000000   32.999980   10.000000   0.021090  84.262760  0.004817
-139.000000   32.999990   10.000000   0.020866  88.318800  0.004461
-138.000000   33.000010   10.000000   0.020537  -75.879940  0.003277
-137.000000   33.000000   10.000000   -0.000467  -70.133560  0.005107
-136.000000   33.000000   10.000000   0.019931  -63.716920  0.002716
-135.000000   32.999980   10.000000   0.019375  -48.495950  0.001980
-134.000000   33.000000   10.000000   0.018073  -32.539120  0.001979
-133.000000   33.000000   10.000000   -0.000073  -22.572220  0.003394
-132.000000   33.000010   10.000000   0.000034  -16.716070  0.003805
-131.000000   32.999990   10.000000   0.012668  -16.024650  0.002467
-130.000000   32.999980   10.000000   0.010195  -19.154560  0.001953
-129.000000   33.000000   10.000000   0.007615  -25.924410  0.001418
-128.000000   32.999990   10.000000   0.004753  -29.772930  0.001039
-127.000000   32.999990   10.000000   0.000338  64.724590  0.000756
-126.000000   32.999990   10.000000   -0.002519  65.018820  0.005016
-125.000000   33.000000   10.000000   -0.003644  72.335270  0.016585
-124.000000   32.999980   10.000000   -0.007161  74.859170  0.040917
-123.000000   33.000000   10.000000   -0.013525  77.291060  0.088112
-122.000000   32.999980   10.000000   -0.018372  79.348110  0.152732
-121.000000   32.999990   10.000000   -0.020166  81.932980  0.200133
-120.000000   32.999990   10.000000   0.002191  85.245280  0.545867
-119.000000   33.000010   10.000000   0.011541  87.869320  0.528730
-118.000000   32.999990   10.000000   0.034686  -85.675080  0.741102
-117.000000   32.999990   10.000000   0.050270  -80.154720  0.672888
-116.000000   32.999990   10.000000   0.042805  -73.666840  0.739391
-115.000000   32.999980   10.000000   0.035115  -69.755260  0.721517
-114.000000   32.999990   10.000000   0.023673  -67.390050  0.721409
-113.000000   32.999980   10.000000   0.013817  -66.336590  0.694912
-112.000000   33.000000   10.000000   0.006623  -65.465000  0.631922
-111.000000   33.000000   10.000000   0.010380  -64.031180  0.479957
-110.000000   32.999980   10.000000   0.007897  -61.796440  0.340116
-109.000000   32.999990   10.000000   -0.004015  -56.967670  0.214450
-108.000000   32.999990   10.000000   -0.010071  -51.580110  0.106403
-107.000000   32.999980   10.000000   -0.016270  -29.491290  0.068615
-106.000000   33.000010   10.000000   -0.016759  -6.875783  0.165037
-105.000000   32.999990   10.000000   -0.009657  -7.528806  0.331845
-104.000000   33.000000   10.000000   0.014855  -8.746595  0.528318
-103.000000   32.999990   10.000000   0.033098  -8.185575  0.624081
-102.000000   32.999990   10.000000   0.037949  -6.047600  0.631002
-101.000000   32.999980   10.000000   0.036778  -2.817256  0.560698
-99.999990   32.999990   10.000000   0.027711  0.115675  0.439438
-98.999990   32.999990   10.000000   0.020379  -0.902546  0.347582
-97.999980   33.000000   10.000000   0.020359  -8.338783  0.345036
-97.000020   32.999980   10.000000   0.024702  -13.151160  0.440267
-95.999970   32.999990   10.000000   0.023626  -13.768700  0.525099
-94.999980   32.999990   10.000000   0.009003  -11.198470  0.525351
-94.000020   33.000010   10.000000   -0.000548  -4.892540  0.432236
-93.000020   32.999980   10.000000   -0.000145  7.924254  0.336344
-91.999990   32.999990   10.000000   0.011369  27.104300  0.348902
-91.000020   32.999980   10.000000   0.023419  37.133640  0.440671
-90.000000   33.000000   10.000000   0.024990  42.810750  0.549195
-88.999990   32.999980   10.000000   0.011928  47.121940  0.641410
-88.000020   32.999990   10.000000   0.001190  51.723090  0.702599
-86.999980   32.999980   10.000000   -0.005639  56.266130  0.648777
-85.999990   33.000010   10.000000   -0.010084  61.962160  0.627425
-85.000020   32.999990   10.000000   -0.012752  67.090960  0.573289
-84.000020   32.999990   10.000000   -0.007845  71.998280  0.466648
-82.999980   32.999980   10.000000   0.003331  74.286200  0.378510
-82.000010   33.000000   10.000000   0.012306  71.132620  0.366027
-81.000010   32.999990   10.000000   0.015602  65.358290  0.441256
-80.000000   32.999990   10.000000   0.015902  60.467640  0.596911
-78.999980   32.999980   10.000000   0.010743  56.891110  0.747687
-77.999980   32.999990   10.000000   0.010669  52.850910  0.865246
-76.999980   32.999990   10.000000   0.008599  48.443470  0.990001
-76.000020   33.000000   10.000000   0.011241  44.385680  1.689273
-75.000020   32.999990   10.000000   0.018729  43.830120  1.974957
-73.999990   33.000010   10.000000   0.025003  44.271180  1.977110
-72.999980   32.999980   10.000000   0.019038  47.344590  0.652753
-71.999980   32.999990   10.000000   0.019703  52.265500  0.454817
-70.999990   32.999990   10.000000   0.020076  65.345800  0.227081
-70.000020   32.999980   10.000000   0.012682  74.195220  0.170514
-68.999980   33.000000   10.000000   0.000217  80.244480  0.137364
-68.000020   33.000000   10.000000   -0.011289  83.246630  0.114832
-67.000030   32.999980   10.000000   -0.016952  84.098960  0.098424
-65.999980   32.999990   10.000000   -0.017578  83.638740  0.085071
-65.000020   32.999980   10.000000   -0.012624  84.541590  0.073743
-64.000000   32.999990   10.000000   -0.012196  88.691370  0.063166
-62.999990   32.999990   10.000000   -0.013750  -83.636750  0.060713
-62.000010   32.999990   10.000000   -0.013921  -72.089450  0.061529
-61.000000   33.000010   10.000000   -0.003098  -58.398840  0.069703
-60.000010   32.999990   10.000000   0.008853  -50.485890  0.087079
-59.000030   32.999990   10.000000   0.014700  -46.289730  0.107163
-58.000020   32.999980   10.000000   0.038506  -44.498070  0.081586
-56.999980   33.000000   10.000000   0.003757  -43.584930  0.145807
-55.999970   32.999980   10.000000   -0.001026  -41.679960  0.146768
-54.999970   33.000000   10.000000   0.002243  -38.326320  0.136049
-54.000040   32.999990   10.000000   0.011800  -32.902070  0.118378
-53.000030   32.999990   10.000000   0.022334  -22.520660  0.101070
-51.999980   32.999990   10.000000   0.027112  -10.371440  0.088412
-50.999980   33.000000   10.000000   0.028964  2.373276  0.087765
-50.000020   32.999980   10.000000   0.025613  13.930890  0.098812
-140.000000   33.999980   10.000000   0.022579  75.284540  0.006943
-139.000000   33.999980   10.000000   0.021850  85.849130  0.003643
-138.000000   33.999980   10.000000   -0.000772  -86.094600  0.004716
-137.000000   33.999990   10.000000   -0.000745  -82.361640  0.004069
-136.000000   33.999980   10.000000   -0.000268  -76.706570  0.002037
-135.000000   33.999990   10.000000   -0.000325  -35.542730  0.000750
-134.000000   33.999980   10.000000   -0.000481  -6.041230  0.002238
-133.000000   33.999990   10.000000   -0.000410  -3.548036  0.003380
-132.000000   33.999980   10.000000   -0.000329  -4.578992  0.003948
-131.000000   33.999980   10.000000   -0.000354  -8.364242  0.003755
-130.000000   33.999980   10.000000   -0.000029  -15.123210  0.003332
-129.000000   34.000000   10.000000   -0.000742  -20.377270  0.002894
-128.000000   34.000000   10.000000   -0.001439  -17.604640  0.001677
-127.000000   33.999980   10.000000   -0.001842  55.867130  0.002908
-126.000000   33.999990   10.000000   -0.000760  64.312190  0.014847
-125.000000   33.999990   10.000000   -0.000109  67.841250  0.043550
-124.000000   34.000010   10.000000   -0.009052  70.582430  0.075436
-123.000000   33.999980   10.000000   -0.002810  72.828910  0.190172
-122.000000   34.000000   10.000000   -0.000972  75.089080  0.316586
-121.000000   34.000000   10.000000   -0.000142  76.618130  0.408209
-120.000000   33.999980   10.000000   0.002203  78.871020  0.820745
-119.000000   34.000000   10.000000   0.012184  80.597540  0.869523
-118.000000   33.999980   10.000000   0.022467  84.908530  0.870255
-117.000000   34.000010   10.000000   0.027340  89.764690  0.738957
-116.000000   34.000000   10.000000   0.030120  -81.865220  0.820583
-115.000000   33.999990   10.000000   0.022748  -75.464940  0.891518
-114.000000   33.999980   10.000000   0.012984  -71.326240  0.885099
-113.000000   34.000000   10.000000   0.009181  -69.646220  0.831885
-112.000000   33.999990   10.000000   0.009115  -68.214730  0.703356
-111.000000   34.000000   10.000000   0.007507  -65.454100  0.520414
-110.000000   33.999990   10.000000   -0.003699  -60.083710  0.356761
-109.000000   33.999990   10.000000   -0.015559  -49.498340  0.234519
-108.000000   33.999990   10.000000   -0.019328  -40.340000  0.180672
-107.000000   33.999990   10.000000   -0.021549  -33.413340  0.206425
-106.000000   34.000000   10.000000   -0.010533  -28.884860  0.243578
-105.000000   33.999990   10.000000   -0.000645  -24.638890  0.336943
-104.000000   33.999990   10.000000   0.014473  -22.010830  0.463965
-103.000000   34.000010   10.000000   0.031767  -19.182940  0.514000
-102.000000   34.000000   10.000000   0.038901  -15.286170  0.477617
-101.000000   34.000000   10.000000   0.034390  -9.902282  0.391424
-100.000000   33.999990   10.000000   0.025946  -3.566610  0.276672
-98.999970   34.000010   10.000000   0.021260  0.681536  0.208288
-98.000020   33.999980   10.000000   0.019324  -3.810041  0.206184
-97.000020   34.000000   10.000000   0.024527  -9.859283  0.270346
-96.000000   33.999990   10.000000   0.017293  -10.443200  0.332200
-95.000000   33.999980   10.000000   0.005600  -7.768288  0.320557
-94.000010   33.999990   10.000000   0.005777  -1.428326  0.231247
-92.999970   33.999990   10.000000   0.009838  12.167380  0.172799
-92.000030   33.999990   10.000000   0.020977  30.853940  0.190676
-91.000010   34.000000   10.000000   0.031964  37.328170  0.263394
-90.000000   34.000000   10.000000   0.033530  40.231790  0.366460
-89.000000   34.000000   10.000000   0.025867  43.014770  0.448112
-87.999980   33.999990   10.000000   0.014710  47.182500  0.523957
-87.000020   33.999990   10.000000   0.005965  52.342830  0.531641
-86.000000   33.999990   10.000000   -0.000881  58.501270  0.484065
-85.000010   33.999980   10.000000   -0.004968  65.352650  0.404335
-84.000010   33.999990   10.000000   -0.000073  73.642140  0.292725
-82.999970   34.000000   10.000000   0.008842  78.062290  0.243342
-81.999970   33.999980   10.000000   0.014269  74.575620  0.252855
-81.000020   34.000010   10.000000   0.019347  67.364640  0.322422
-79.999990   33.999990   10.000000   0.021035  61.237650  0.460533
-78.999960   34.000000   10.000000   0.020131  56.807790  0.506485
-78.000000   34.000000   10.000000   0.022447  52.110820  0.582772
-77.000000   34.000010   10.000000   0.022572  47.790970  0.672715
-75.999970   33.999990   10.000000   0.027191  45.610140  0.744930
-75.000000   33.999990   10.000000   0.030899  45.211110  1.280510
-73.999990   34.000000   10.000000   0.031648  48.862930  1.384645
-72.999980   33.999990   10.000000   0.021454  53.117150  0.590397
-71.999980   33.999990   10.000000   0.022546  59.876660  0.450615
-70.999970   33.999990   10.000000   0.025800  66.954060  0.319635
-70.000050   33.999990   10.000000   0.025777  75.868460  0.208645
-69.000000   34.000000   10.000000   0.012808  79.340870  0.169677
-68.000040   33.999990   10.000000   -0.002850  81.807500  0.134476
-67.000010   34.000000   10.000000   -0.007232  83.636440  0.112513
-65.999980   33.999980   10.000000   -0.013064  84.717050  0.096427
-65.000030   33.999990   10.000000   -0.008903  86.163120  0.084061
-63.999970   34.000000   10.000000   -0.007602  87.957310  0.072484
-63.000020   34.000010   10.000000   -0.004715  -88.604210  0.064927
-61.999980   33.999980   10.000000   -0.005723  -80.798890  0.049241
-60.999950   34.000000   10.000000   0.000170  -66.362150  0.044587
-60.000020   33.999980   10.000000   0.010229  -50.469720  0.055913
-58.999970   34.000000   10.000000   0.013525  -44.570580  0.075020
-58.000020   34.000000   10.000000   0.011671  -43.339180  0.108613
-56.999970   33.999980   10.000000   0.017030  -40.643230  0.118435
-55.999990   34.000010   10.000000   0.015025  -38.526840  0.120600
-55.000000   33.999990   10.000000   0.006274  -36.006600  0.117232
-54.000020   33.999990   10.000000   0.004303  -30.418990  0.106066
-53.000020   33.999980   10.000000   0.009761  -21.936900  0.096195
-52.000020   34.000000   10.000000   0.024063  -10.711300  0.090056
-51.000020   34.000000   10.000000   0.029160  -0.551834  0.091219
-49.999980   33.999980   10.000000   0.017984  8.328638  0.095691
-140.000000   35.000000   10.000000   0.023784  75.093330  0.005868
-139.000000   34.999970   10.000000   0.000211  78.494310  0.006650
-138.000000   35.000000   10.000000   0.000038  80.834790  0.006021
-137.000000   35.000000   10.000000   -0.000263  79.875330  0.004749
-136.000000   34.999980   10.000000   -0.000234  71.969280  0.003090
-135.000000   34.999980   10.000000   -0.000689  52.878500  0.002293
-134.000000   34.999980   10.000000   -0.000339  30.816440  0.002434
-133.000000   35.000000   10.000000   0.000308  20.744340  0.002776
-132.000000   35.000000   10.000000   0.000937  13.545280  0.002802
-131.000000   34.999970   10.000000   0.000547  7.512740  0.002257
-130.000000   35.000000   10.000000   -0.000698  -9.763962  0.002055
-129.000000   35.000000   10.000000   -0.001844  -14.401980  0.001691
-128.000000   35.000000   10.000000   -0.001262  10.952190  0.000460
-127.000000   35.000000   10.000000   -0.001024  57.359790  0.009432
-126.000000   34.999980   10.000000   -0.000041  60.206850  0.030511
-125.000000   34.999980   10.000000   -0.000783  62.836030  0.070883
-124.000000   34.999990   10.000000   -0.010510  64.886320  0.106805
-123.000000   35.000000   10.000000   0.005462  67.149250  0.246659
-122.000000   35.000000   10.000000   0.002235  68.868410  0.449775
-121.000000   35.000000   10.000000   0.000110  70.398230  0.617273
-120.000000   35.000000   10.000000   0.011061  70.533790  0.879034
-119.000000   35.000000   10.000000   0.019267  72.276630  1.038336
-118.000000   35.000000   10.000000   0.016138  74.705830  0.983782
-117.000000   34.999990   10.000000   0.015107  81.424830  0.892474
-116.000000   35.000000   10.000000   0.015061  -88.831400  0.903287
-115.000000   34.999980   10.000000   0.010494  -79.987590  0.856586
-114.000000   35.000000   10.000000   0.000174  -73.952950  0.893161
-113.000000   34.999980   10.000000   -0.000454  -71.238330  0.827936
-112.000000   35.000010   10.000000   0.007791  -69.334820  0.681705
-111.000000   35.000000   10.000000   0.005356  -66.095290  0.608926
-110.000000   34.999980   10.000000   -0.004396  -59.551700  0.399697
-109.000000   34.999990   10.000000   -0.014200  -47.713050  0.263472
-108.000000   34.999990   10.000000   -0.021949  -35.700610  0.242765
-107.000000   35.000010   10.000000   -0.022263  -34.034430  0.290171
-106.000000   34.999970   10.000000   -0.014893  -35.533160  0.370562
-105.000000   35.000000   10.000000   -0.005042  -35.747020  0.522570
-104.000000   35.000000   10.000000   0.007191  -34.483160  0.637157
-103.000000   35.000000   10.000000   0.018476  -32.572890  0.667808
-102.000000   34.999990   10.000000   0.025791  -29.839230  0.557527
-101.000000   34.999980   10.000000   0.026632  -25.507360  0.383348
-100.000000   35.000000   10.000000   0.021017  -17.039670  0.223268
-98.999970   35.000000   10.000000   0.017741  2.549384  0.127736
-98.000000   34.999980   10.000000   0.025178  11.212630  0.120807
-97.000020   35.000000   10.000000   0.033948  4.169422  0.135322
-95.999970   34.999990   10.000000   0.017672  -1.619743  0.146544
-95.000020   35.000000   10.000000   0.003802  -4.878592  0.128918
-93.999960   35.000000   10.000000   0.004031  -9.753043  0.054054
-93.000010   35.000010   10.000000   0.012074  -70.562890  0.008190
-91.999990   35.000000   10.000000   0.020879  53.899590  0.039067
-91.000020   34.999980   10.000000   0.029916  39.619850  0.109332
-90.000000   35.000000   10.000000   0.036731  37.019650  0.210414
-88.999980   34.999980   10.000000   0.035784  39.129750  0.328752
-88.000010   35.000000   10.000000   0.026389  43.134340  0.405837
-86.999980   35.000010   10.000000   0.018825  47.832850  0.417447
-86.000030   35.000000   10.000000   0.010249  53.154030  0.354557
-84.999980   35.000000   10.000000   0.007341  60.124330  0.254221
-84.000020   34.999990   10.000000   0.008122  69.397930  0.171225
-82.999980   35.000000   10.000000   0.012029  75.924600  0.143539
-82.000000   34.999980   10.000000   0.016478  75.877570  0.161852
-81.000040   35.000000   10.000000   0.021640  72.001970  0.195167
-80.000000   35.000000   10.000000   0.020180  67.737230  0.247355
-79.000020   34.999980   10.000000   0.016162  63.085530  0.299111
-78.000000   34.999990   10.000000   0.015692  56.647730  0.332144
-76.999980   35.000000   10.000000   0.019018  52.305420  0.399494
-75.999980   35.000000   10.000000   0.022293  51.384220  0.479117
-75.000020   35.000000   10.000000   0.019146  50.880120  0.715813
-73.999980   34.999970   10.000000   0.016351  58.758720  0.983479
-72.999980   35.000010   10.000000   0.015007  65.549330  1.183680
-71.999970   34.999990   10.000000   0.014988  70.729660  0.481382
-71.000020   34.999990   10.000000   0.024533  75.630880  0.338161
-69.999980   34.999980   10.000000   0.018706  77.340450  0.270081
-69.000010   35.000000   10.000000   0.009858  77.260590  0.209608
-68.000000   35.000010   10.000000   0.005480  77.377230  0.158192
-66.999990   34.999980   10.000000   0.000781  79.425570  0.119459
-66.000010   35.000000   10.000000   -0.007749  83.123500  0.095562
-65.000030   34.999980   10.000000   -0.002297  87.164400  0.082815
-63.999990   35.000000   10.000000   0.004949  89.087650  0.079346
-62.999970   34.999990   10.000000   0.003772  88.739810  0.069385
-62.000000   35.000000   10.000000   0.008557  89.216460  0.060945
-61.000030   35.000000   10.000000   0.009402  -87.394070  0.041621
-60.000010   35.000000   10.000000   0.007319  -67.466010  0.027336
-59.000010   35.000000   10.000000   0.010667  -46.496110  0.041677
-58.000000   35.000000   10.000000   0.042082  -41.628210  0.045924
-56.999980   35.000000   10.000000   0.018241  -39.407130  0.086021
-56.000000   34.999990   10.000000   0.019413  -37.740250  0.084179
-55.000000   34.999980   10.000000   0.018241  -37.341640  0.080349
-54.000000   34.999980   10.000000   0.008521  -34.450120  0.071866
-53.000010   35.000000   10.000000   -0.006041  -26.398410  0.068133
-51.999970   35.000000   10.000000   -0.005890  -15.735350  0.067204
-50.999970   35.000000   10.000000   0.002841  -7.818841  0.070338
-50.000020   35.000000   10.000000   0.000334  -0.465464  0.073854
-140.000000   36.000020   10.000000   0.000840  74.561480  0.010349
-139.000000   36.000000   10.000000   0.000658  74.753760  0.009235
-138.000000   36.000030   10.000000   0.000477  74.725270  0.008626
-137.000000   36.000020   10.000000   0.000279  72.124050  0.007117
-136.000000   36.000020   10.000000   0.000418  67.817600  0.006209
-135.000000   36.000040   10.000000   -0.000468  61.429940  0.005223
-134.000000   36.000020   10.000000   0.000074  52.068160  0.003599
-133.000000   36.000020   10.000000   0.001132  52.096840  0.004221
-132.000000   36.000030   10.000000   0.001469  53.092690  0.003856
-131.000000   36.000000   10.000000   -0.000189  58.780340  0.002959
-130.000000   36.000020   10.000000   -0.001860  60.414980  0.001527
-129.000000   36.000020   10.000000   -0.001616  61.994450  0.000899
-128.000000   36.000020   10.000000   -0.000484  50.309150  0.004181
-127.000000   36.000010   10.000000   -0.000056  54.495550  0.015776
-126.000000   36.000020   10.000000   0.000354  56.194370  0.043094
-125.000000   36.000000   10.000000   0.002416  57.392130  0.100128
-124.000000   36.000020   10.000000   0.005690  58.939160  0.204629
-123.000000   36.000000   10.000000   0.011808  59.459110  0.394224
-122.000000   36.000020   10.000000   0.003367  60.974290  0.445486
-121.000000   36.000020   10.000000   -0.002108  61.237920  0.852748
-120.000000   36.000000   10.000000   0.002751  61.094970  0.736104
-119.000000   36.000000   10.000000   0.009139  63.059880  1.137196
-118.000000   36.000030   10.000000   0.019102  66.998720  1.003789
-117.000000   36.000010   10.000000   0.022429  74.219700  0.862420
-116.000000   36.000030   10.000000   0.006927  86.729490  0.816532
-115.000000   36.000000   10.000000   -0.001791  -80.629330  0.844783
-114.000000   36.000010   10.000000   -0.009054  -72.238140  0.906288
-113.000000   36.000020   10.000000   -0.012050  -68.463240  0.853009
-112.000000   36.000030   10.000000   -0.004089  -65.900220  0.759789
-111.000000   36.000010   10.000000   0.000304  -62.023500  0.583368
-110.000000   36.000020   10.000000   -0.000333  -54.093420  0.366878
-109.000000   36.000010   10.000000   -0.007008  -41.795890  0.272349
-108.000000   36.000020   10.000000   -0.016806  -35.010300  0.317496
-107.000000   36.000030   10.000000   -0.020230  -36.882810  0.375921
-106.000000   36.000030   10.000000   -0.019143  -40.290900  0.553905
-105.000000   36.000010   10.000000   -0.016505  -40.429210  0.701274
-104.000000   36.000000   10.000000   -0.004243  -39.561540  0.856161
-103.000000   36.000000   10.000000   0.008567  -38.185820  0.892347
-102.000000   36.000020   10.000000   0.010991  -36.444790  0.748506
-101.000000   36.000000   10.000000   0.013797  -33.839150  0.485937
-100.000000   36.000000   10.000000   0.019386  -28.150650  0.234766
-98.999970   36.000030   10.000000   0.025812  0.175269  0.079353
-98.000020   36.000020   10.000000   0.031699  31.958980  0.110046
-97.000030   36.000030   10.000000   0.021593  33.819030  0.097192
-96.000030   36.000020   10.000000   0.010446  2.696312  0.064178
-95.000020   36.000030   10.000000   0.014649  -65.755520  0.070690
-94.000020   36.000000   10.000000   0.014419  -64.929790  0.157032
-92.999980   36.000020   10.000000   0.015145  -63.970960  0.197926
-92.000010   36.000020   10.000000   0.013939  -57.909180  0.079360
-90.999980   36.000020   10.000000   0.015786  -50.008340  0.025215
-90.000000   36.000020   10.000000   0.017355  29.770500  0.053703
-89.000010   36.000020   10.000000   0.015824  35.282930  0.130485
-88.000000   36.000020   10.000000   0.010382  39.154370  0.187342
-87.000020   36.000020   10.000000   0.007911  42.273890  0.204151
-85.999970   36.000000   10.000000   0.008913  45.236230  0.337849
-84.999980   36.000030   10.000000   0.009472  47.138180  0.257493
-83.999970   36.000020   10.000000   0.012354  51.710120  0.195186
-82.999960   36.000030   10.000000   0.013514  57.465430  0.157233
-81.999970   36.000020   10.000000   0.018888  67.803470  0.129614
-81.000020   36.000030   10.000000   0.021841  78.441150  0.136572
-79.999990   36.000000   10.000000   0.020170  84.443210  0.160864
-79.000040   36.000000   10.000000   0.013692  79.502740  0.121549
-78.000000   36.000020   10.000000   0.009527  73.409870  0.150966
-76.999980   36.000000   10.000000   0.013052  66.101140  0.206336
-75.999980   36.000000   10.000000   0.014604  66.372250  0.309602
-75.000030   36.000010   10.000000   0.012746  69.490850  0.501743
-74.000010   36.000030   10.000000   0.006070  74.593750  0.952067
-73.000020   36.000030   10.000000   0.005537  78.723630  1.465903
-71.999970   36.000020   10.000000   0.011049  80.711780  1.490030
-70.999980   36.000010   10.000000   0.016264  80.224030  0.534222
-69.999980   36.000020   10.000000   0.011873  76.487280  0.407759
-68.999980   36.000010   10.000000   0.008445  70.838650  0.292014
-68.000020   36.000030   10.000000   0.007788  68.031860  0.196849
-66.999990   36.000020   10.000000   -0.002681  62.770870  0.159452
-66.000030   36.000010   10.000000   -0.007995  73.066400  0.102554
-64.999990   36.000000   10.000000   -0.007821  82.737600  0.087183
-63.999990   36.000030   10.000000   -0.002567  82.638450  0.087292
-62.999970   36.000010   10.000000   -0.003432  84.485450  0.093618
-62.000010   36.000030   10.000000   -0.004574  83.719220  0.089041
-60.999990   36.000000   10.000000   -0.000280  82.053860  0.065250
-59.999980   36.000000   10.000000   0.000218  81.575080  0.033150
-58.999950   36.000020   10.000000   -0.001895  -51.778980  0.039178
-57.999970   36.000020   10.000000   -0.000227  -42.730420  0.072431
-56.999990   36.000000   10.000000   0.006198  -42.407510  0.094351
-56.000040   36.000020   10.000000   0.006905  -44.440490  0.099817
-55.000000   36.000000   10.000000   0.008365  -45.745450  0.059797
-53.999980   36.000020   10.000000   0.006801  -45.750840  0.080597
-53.000040   36.000010   10.000000   -0.006432  -41.481740  0.067851
-51.999970   36.000020   10.000000   -0.017352  -32.968990  0.052686
-50.999970   36.000020   10.000000   -0.015514  -26.629800  0.046538
-49.999980   36.000020   10.000000   -0.003772  -22.349940  0.045767
-140.000000   36.999980   10.000000   -0.000312  76.824590  0.011070
-139.000000   36.999970   10.000000   0.000281  77.048650  0.009413
-138.000000   36.999980   10.000000   0.000370  75.898300  0.008631
-137.000000   36.999990   10.000000   -0.000063  73.623630  0.007684
-136.000000   36.999970   10.000000   -0.000244  70.322590  0.007159
-135.000000   36.999990   10.000000   0.000037  67.290920  0.007992
-134.000000   36.999970   10.000000   0.000835  65.390300  0.007466
-133.000000   36.999990   10.000000   0.000060  66.062840  0.007462
-132.000000   36.999980   10.000000   -0.000540  67.549010  0.007376
-131.000000   36.999970   10.000000   -0.001011  63.376290  0.004807
-130.000000   36.999980   10.000000   -0.001439  62.385780  0.003445
-129.000000   36.999980   10.000000   -0.000086  31.396180  0.002654
-128.000000   36.999980   10.000000   0.000987  32.106230  0.008900
-127.000000   36.999980   10.000000   0.001976  43.567450  0.020605
-126.000000   36.999980   10.000000   0.003457  51.128420  0.056891
-125.000000   36.999970   10.000000   0.009979  53.950460  0.129474
-124.000000   36.999980   10.000000   0.011082  52.435630  0.287726
-123.000000   36.999980   10.000000   0.000228  53.107810  0.471350
-122.000000   36.999990   10.000000   0.000148  52.393090  0.573471
-121.000000   36.999980   10.000000   0.000605  52.393620  0.757152
-120.000000   36.999980   10.000000   -0.006949  52.448040  0.852852
-119.000000   36.999990   10.000000   -0.005105  54.845050  1.131390
-118.000000   37.000000   10.000000   0.016624  60.188090  1.036078
-117.000000   36.999970   10.000000   0.023365  68.520160  0.817118
-116.000000   36.999990   10.000000   0.010659  82.913280  0.629273
-115.000000   37.000000   10.000000   0.002557  -78.117680  0.612383
-114.000000   36.999980   10.000000   -0.007273  -67.358500  0.727605
-113.000000   36.999980   10.000000   -0.013650  -62.352440  0.773858
-112.000000   36.999970   10.000000   -0.007653  -59.577820  0.702088
-111.000000   36.999990   10.000000   -0.000713  -54.294560  0.568859
-110.000000   36.999980   10.000000   0.000966  -45.707570  0.445103
-109.000000   37.000000   10.000000   -0.004335  -38.073980  0.437629
-108.000000   36.999980   10.000000   -0.013998  -36.632530  0.462863
-107.000000   36.999980   10.000000   -0.019351  -39.949040  0.569975
-106.000000   36.999980   10.000000   -0.019723  -42.543340  0.723257
-105.000000   36.999970   10.000000   -0.017433  -42.683310  0.901138
-104.000000   36.999990   10.000000   -0.003939  -41.770730  1.079108
-103.000000   36.999980   10.000000   0.014795  -39.935680  1.009374
-102.000000   36.999990   10.000000   0.018363  -38.331690  0.840149
-101.000000   36.999970   10.000000   0.020547  -35.819630  0.534359
-100.000000   36.999980   10.000000   0.027271  -30.502090  0.247036
-99.000000   36.999980   10.000000   0.024079  1.735203  0.089086
-97.999980   36.999980   10.000000   0.021407  20.801480  0.090880
-96.999980   37.000000   10.000000   0.014799  26.801320  0.065825
-95.999990   36.999980   10.000000   0.012159  -83.242510  0.003828
-94.999970   36.999970   10.000000   0.012283  -62.216640  0.094867
-94.000020   36.999970   10.000000   0.013291  -60.554040  0.155350
-93.000020   36.999980   10.000000   0.009885  -58.605780  0.178109
-91.999990   36.999990   10.000000   0.008975  -56.113990  0.159777
-90.999980   36.999970   10.000000   0.011286  -51.494680  0.102465
-90.000000   36.999980   10.000000   0.010602  -30.080190  0.020658
-89.000020   36.999970   10.000000   0.005807  33.294350  0.088720
-88.000020   36.999990   10.000000   0.000706  36.664500  0.167750
-86.999980   36.999980   10.000000   -0.000423  37.789710  0.210898
-85.999970   36.999970   10.000000   -0.001427  38.714660  0.215869
-85.000030   36.999970   10.000000   -0.000697  40.457900  0.202994
-84.000010   36.999980   10.000000   0.003942  44.325780  0.170905
-83.000030   37.000000   10.000000   0.008824  49.647770  0.139111
-82.000010   36.999980   10.000000   0.014365  59.395840  0.170558
-81.000010   36.999980   10.000000   0.016655  82.124780  0.134249
-80.000000   36.999980   10.000000   0.017203  -84.700910  0.112408
-78.999980   36.999970   10.000000   0.016769  -82.340630  0.159738
-78.000000   36.999990   10.000000   0.011117  -86.030920  0.202847
-76.999990   36.999980   10.000000   0.016484  -89.165980  0.275575
-76.000010   36.999990   10.000000   0.025045  86.845990  0.376082
-74.999980   36.999970   10.000000   0.024687  85.364780  0.600099
-74.000020   36.999980   10.000000   0.016308  83.953700  1.201887
-72.999980   36.999980   10.000000   0.013151  82.750180  1.851682
-71.999960   36.999980   10.000000   0.018255  81.357930  1.861288
-71.000000   37.000000   10.000000   0.021550  77.333470  1.568906
-69.999980   36.999980   10.000000   0.015921  69.019330  1.233340
-69.000010   36.999990   10.000000   0.014494  59.750630  0.434520
-67.999980   36.999970   10.000000   0.014302  53.287990  0.365841
-66.999990   36.999980   10.000000   0.008476  50.985100  0.297869
-66.000040   36.999980   10.000000   0.003055  53.386600  0.200722
-64.999990   37.000000   10.000000   0.005767  60.959960  0.137243
-64.000020   36.999990   10.000000   0.003175  71.862740  0.115287
-63.000000   36.999970   10.000000   -0.001516  77.009070  0.119568
-61.999990   37.000000   10.000000   -0.001343  77.830180  0.112089
-61.000030   36.999990   10.000000   0.001481  78.090550  0.077645
-60.000000   36.999980   10.000000   0.001936  81.776470  0.031356
-59.000010   36.999980   10.000000   -0.002562  -26.219920  0.014924
-58.000000   36.999990   10.000000   -0.004889  -31.725540  0.060047
-57.000030   36.999980   10.000000   -0.004234  -37.032860  0.075754
-56.000030   36.999980   10.000000   -0.009984  -43.816770  0.081102
-54.999970   36.999970   10.000000   -0.010863  -50.319740  0.082862
-54.000040   36.999980   10.000000   -0.005904  -53.662140  0.078128
-53.000040   36.999980   10.000000   -0.001988  -52.320400  0.072312
-52.000040   36.999980   10.000000   -0.007167  -48.049040  0.071928
-50.999980   36.999980   10.000000   -0.009645  -44.528020  0.076544
-50.000010   36.999980   10.000000   -0.005912  -42.543110  0.079820
-140.000000   37.999980   10.000000   0.000903  80.014390  0.011101
-139.000000   37.999990   10.000000   0.000015  79.600280  0.010255
-138.000000   38.000000   10.000000   0.000126  78.229750  0.009770
-137.000000   38.000010   10.000000   0.000398  76.367170  0.009555
-136.000000   37.999990   10.000000   0.000305  74.211070  0.008704
-135.000000   38.000000   10.000000   0.000391  71.645580  0.008271
-134.000000   37.999990   10.000000   0.000777  68.408160  0.007521
-133.000000   38.000010   10.000000   0.000168  68.441510  0.007387
-132.000000   38.000000   10.000000   -0.000533  67.354100  0.006606
-131.000000   37.999990   10.000000   -0.001224  46.186990  0.004717
-130.000000   37.999980   10.000000   0.000033  24.374950  0.005953
-129.000000   38.000000   10.000000   0.000997  7.897626  0.015473
-128.000000   38.000010   10.000000   0.003046  10.281030  0.029162
-127.000000   37.999990   10.000000   0.006707  17.560930  0.037355
-126.000000   38.000010   10.000000   0.012069  32.506430  0.053418
-125.000000   38.000010   10.000000   0.015854  47.399940  0.108030
-124.000000   38.000000   10.000000   0.010429  47.785690  0.299016
-123.000000   37.999990   10.000000   -0.008302  48.714670  0.466839
-122.000000   37.999990   10.000000   -0.004445  47.545100  0.642141
-121.000000   37.999980   10.000000   -0.001575  47.175940  0.806583
-120.000000   38.000000   10.000000   -0.008076  48.242200  1.143180
-119.000000   37.999990   10.000000   -0.004983  50.720490  1.143120
-118.000000   38.000000   10.000000   0.014073  55.827780  1.009548
-117.000000   37.999980   10.000000   0.009598  63.658770  0.667344
-116.000000   37.999980   10.000000   0.010203  82.919200  0.414351
-115.000000   38.000000   10.000000   0.013109  -69.218460  0.384043
-114.000000   37.999980   10.000000   0.003243  -56.967730  0.499002
-113.000000   38.000000   10.000000   -0.009174  -52.948730  0.576082
-112.000000   37.999990   10.000000   -0.007149  -49.826040  0.541970
-111.000000   37.999980   10.000000   0.002220  -45.928360  0.512234
-110.000000   37.999980   10.000000   0.008871  -39.477060  0.502467
-109.000000   38.000000   10.000000   0.000076  -36.451350  0.561294
-108.000000   38.000000   10.000000   -0.011512  -37.086960  0.587687
-107.000000   37.999990   10.000000   -0.017484  -39.901520  0.703622
-106.000000   37.999980   10.000000   -0.019697  -41.930590  0.897559
-105.000000   38.000000   10.000000   -0.015104  -42.039380  1.091026
-104.000000   38.000000   10.000000   0.004759  -40.927910  1.140892
-103.000000   37.999990   10.000000   0.022407  -38.984660  1.009982
-102.000000   38.000000   10.000000   0.025616  -36.797100  0.790631
-101.000000   37.999980   10.000000   0.019089  -30.352890  0.276595
-100.000000   37.999990   10.000000   0.017246  -21.011550  0.150091
-99.000040   38.000010   10.000000   0.016863  -1.438241  0.082804
-98.000020   38.000000   10.000000   0.012409  20.819450  0.061048
-97.000030   38.000010   10.000000   0.008998  37.037190  0.026003
-95.999980   37.999990   10.000000   0.008904  -69.622120  0.044563
-95.000010   37.999990   10.000000   0.006121  -61.859340  0.134779
-94.000030   38.000010   10.000000   0.005229  -58.597740  0.194846
-93.000030   37.999980   10.000000   0.006881  -55.666560  0.210531
-92.000000   37.999980   10.000000   0.010770  -52.071440  0.184881
-90.999980   38.000000   10.000000   0.009858  -48.510880  0.130595
-90.000000   37.999990   10.000000   0.008910  -41.021010  0.056674
-89.000010   38.000000   10.000000   0.003985  25.872040  0.058474
-88.000000   37.999980   10.000000   0.000659  32.251990  0.139190
-86.999980   37.999980   10.000000   -0.000756  33.596260  0.209045
-85.999960   38.000010   10.000000   -0.001935  34.776430  0.236321
-84.999980   37.999990   10.000000   0.000486  37.183290  0.235584
-84.000020   37.999990   10.000000   0.003379  41.119440  0.212353
-82.999960   38.000010   10.000000   0.012488  46.274600  0.168239
-81.999980   38.000000   10.000000   0.020055  55.377910  0.107662
-80.999960   38.000010   10.000000   0.024376  82.273490  0.067070
-79.999990   37.999990   10.000000   0.021851  -76.586060  0.112509
-78.999970   37.999980   10.000000   0.018956  -75.552110  0.193048
-78.000040   38.000000   10.000000   0.017364  -78.354440  0.278070
-76.999980   37.999990   10.000000   0.021927  -83.154040  0.367258
-75.999980   38.000000   10.000000   0.031968  -87.579850  0.515724
-75.000000   38.000000   10.000000   0.029708  88.901560  0.706617
-74.000020   37.999980   10.000000   0.016818  85.530440  1.064628
-73.000040   37.999990   10.000000   0.013038  81.049030  2.850843
-71.999950   38.000000   10.000000   0.019470  75.995160  1.672910
-70.999960   38.000000   10.000000   0.019847  69.574200  1.556016
-69.999980   37.999980   10.000000   0.014366  59.859810  1.590544
-68.999980   37.999980   10.000000   0.006374  50.692310  1.665715
-67.999980   37.999990   10.000000   0.000497  46.760770  0.676036
-66.999990   38.000000   10.000000   -0.000974  46.323540  0.539718
-65.999990   37.999980   10.000000   -0.000121  48.343890  0.399363
-64.999990   38.000000   10.000000   -0.001672  53.923850  0.266123
-64.000010   37.999980   10.000000   -0.001882  60.641290  0.200262
-63.000000   37.999980   10.000000   0.006171  64.847380  0.156675
-62.000000   38.000000   10.000000   0.013291  67.262430  0.125493
-60.999970   37.999990   10.000000   0.020072  64.144670  0.062604
-60.000000   38.000000   10.000000   0.015935  40.559410  0.019682
-58.999970   37.999980   10.000000   0.005705  -14.290790  0.045324
-57.999970   37.999990   10.000000   0.003161  -23.733980  0.071969
-56.999980   37.999990   10.000000   0.002772  -33.088470  0.078421
-56.000020   38.000000   10.000000   0.001095  -43.663380  0.077704
-54.999980   38.000010   10.000000   -0.001164  -53.519570  0.079617
-53.999990   38.000010   10.000000   -0.007145  -55.961940  0.082009
-53.000040   37.999990   10.000000   -0.007210  -55.526650  0.081085
-52.000010   38.000010   10.000000   -0.006505  -52.023420  0.083438
-50.999980   38.000000   10.000000   -0.004690  -49.506630  0.087619
-49.999980   37.999980   10.000000   -0.006062  -45.876660  0.093736
-140.000000   39.000010   10.000000   0.001707  82.326440  0.009770
-139.000000   39.000020   10.000000   0.001253  81.873380  0.009739
-138.000000   39.000030   10.000000   0.000473  80.657130  0.009816
-137.000000   39.000040   10.000000   -0.000592  78.901440  0.009410
-136.000000   39.000000   10.000000   -0.001046  76.956810  0.008965
-135.000000   39.000000   10.000000   0.000395  74.793100  0.008266
-134.000000   39.000000   10.000000   -0.000096  73.537240  0.007566
-133.000000   39.000040   10.000000   -0.001089  66.164930  0.007053
-132.000000   39.000030   10.000000   -0.001055  48.446710  0.006731
-131.000000   39.000020   10.000000   -0.000201  24.262580  0.012997
-130.000000   39.000010   10.000000   0.001009  12.569560  0.029937
-129.000000   39.000020   10.000000   0.002661  6.626491  0.052924
-128.000000   39.000020   10.000000   0.006988  4.975091  0.084850
-127.000000   39.000020   10.000000   0.012436  4.395384  0.114017
-126.000000   39.000030   10.000000   0.017194  7.747562  0.112298
-125.000000   39.000030   10.000000   0.010402  22.067930  0.099578
-124.000000   39.000020   10.000000   -0.006525  37.644210  0.158823
-123.000000   39.000020   10.000000   -0.022909  44.727740  0.362194
-122.000000   39.000010   10.000000   -0.022616  45.088200  0.564663
-121.000000   38.999990   10.000000   -0.013216  45.629860  0.682025
-120.000000   39.000010   10.000000   -0.003299  46.457310  1.086205
-119.000000   39.000030   10.000000   0.001433  47.751360  0.726254
-118.000000   39.000030   10.000000   -0.002105  52.733670  0.953402
-117.000000   39.000030   10.000000   -0.006510  58.610950  0.595072
-116.000000   39.000010   10.000000   0.003915  80.290130  0.212999
-115.000000   39.000010   10.000000   0.014136  -54.342010  0.256383
-114.000000   39.000010   10.000000   0.007877  -44.325780  0.457252
-113.000000   39.000020   10.000000   -0.004452  -39.509120  0.484341
-112.000000   39.000030   10.000000   -0.008935  -36.374030  0.420757
-111.000000   39.000030   10.000000   -0.002660  -31.899550  0.436206
-110.000000   39.000020   10.000000   0.005650  -29.980890  0.487341
-109.000000   39.000000   10.000000   0.007304  -32.024730  0.613630
-108.000000   39.000010   10.000000   -0.004289  -34.406850  0.711872
-107.000000   39.000010   10.000000   -0.012699  -36.833610  0.713763
-106.000000   39.000020   10.000000   -0.015286  -38.257370  0.836834
-105.000000   39.000030   10.000000   -0.007255  -38.382010  0.930903
-104.000000   39.000010   10.000000   0.008835  -37.247990  0.934607
-103.000000   39.000030   10.000000   0.019678  -35.331250  0.825702
-102.000000   39.000030   10.000000   0.020163  -31.575060  0.362426
-101.000000   39.000020   10.000000   0.017179  -27.362760  0.243000
-99.999980   39.000020   10.000000   0.015938  -22.942610  0.157508
-99.000040   39.000020   10.000000   0.017089  -16.535430  0.082026
-98.000000   39.000010   10.000000   0.014982  -14.926500  0.039945
-97.000020   39.000000   10.000000   0.009507  -43.008740  0.026518
-95.999970   39.000000   10.000000   0.006266  -56.850770  0.068033
-94.999970   39.000000   10.000000   0.003121  -56.359160  0.117578
-94.000010   39.000020   10.000000   0.003906  -53.070500  0.149368
-93.000010   39.000010   10.000000   0.005104  -49.927770  0.162897
-91.999970   39.000030   10.000000   0.007864  -46.404640  0.144493
-91.000020   39.000020   10.000000   0.005490  -43.827320  0.111575
-90.000000   39.000020   10.000000   0.001862  -37.761690  0.062213
-88.999980   39.000020   10.000000   0.000218  9.081552  0.035628
-88.000020   39.000030   10.000000   0.000100  27.654450  0.103651
-86.999990   39.000010   10.000000   0.001076  30.911370  0.165775
-85.999990   39.000020   10.000000   0.004804  33.325900  0.196420
-85.000030   39.000000   10.000000   0.010569  36.561790  0.192018
-84.000030   39.000000   10.000000   0.007473  41.067790  0.182014
-82.999970   39.000000   10.000000   0.013926  46.390280  0.147030
-82.000010   39.000010   10.000000   0.025051  56.865070  0.085055
-80.999960   39.000020   10.000000   0.031479  89.339490  0.054329
-80.000020   39.000020   10.000000   0.031527  -70.323960  0.105836
-78.999980   39.000020   10.000000   0.028766  -69.703170  0.187257
-78.000000   39.000030   10.000000   0.024831  -74.245310  0.282673
-77.000030   39.000030   10.000000   0.023192  -79.421880  0.374329
-75.999970   39.000010   10.000000   0.028879  -85.858180  0.510889
-75.000030   39.000030   10.000000   0.025643  87.677840  0.684247
-74.000020   39.000020   10.000000   0.020074  82.199970  0.864749
-72.999980   39.000010   10.000000   0.024584  76.612150  1.803121
-72.000030   39.000010   10.000000   0.026169  68.933760  2.426152
-71.000000   39.000000   10.000000   0.014145  61.484740  1.363586
-70.000030   39.000020   10.000000   0.009229  52.899850  1.704386
-68.999990   39.000030   10.000000   0.000409  46.662180  2.176099
-68.000000   39.000030   10.000000   -0.002062  44.018300  2.138735
-67.000040   39.000020   10.000000   -0.001067  44.832020  1.792668
-65.999980   39.000010   10.000000   -0.002816  47.155090  0.612039
-64.999980   39.000010   10.000000   -0.017573  50.231140  0.466646
-63.999980   39.000010   10.000000   -0.025929  53.223340  0.344223
-63.000000   39.000030   10.000000   -0.019704  54.425620  0.242807
-62.000010   39.000030   10.000000   -0.010636  49.488020  0.158913
-61.000020   39.000030   10.000000   0.000143  33.401890  0.097207
-60.000020   39.000010   10.000000   0.008160  11.906000  0.094743
-58.999990   38.999990   10.000000   0.010312  -2.055045  0.117311
-58.000030   39.000010   10.000000   0.007297  -11.564700  0.113900
-56.999960   39.000020   10.000000   0.001856  -20.925160  0.093760
-56.000020   39.000020   10.000000   -0.000047  -31.199620  0.073258
-54.999980   39.000030   10.000000   -0.002767  -42.131220  0.060444
-53.999980   39.000030   10.000000   -0.006855  -43.426110  0.053385
-53.000000   39.000020   10.000000   -0.007550  -40.859540  0.053310
-51.999980   39.000020   10.000000   -0.004204  -35.403020  0.056172
-51.000020   39.000020   10.000000   0.003094  -33.240420  0.064683
-49.999990   39.000010   10.000000   0.007019  -31.812780  0.078955
-140.000000   40.000020   10.000000   0.000763  84.601000  0.005925
-139.000000   39.999990   10.000000   0.001035  82.884580  0.006647
-138.000000   40.000030   10.000000   -0.000017  81.229680  0.006997
-137.000000   40.000020   10.000000   -0.001164  79.230980  0.007317
-136.000000   40.000020   10.000000   -0.000384  76.838940  0.007171
-135.000000   40.000020   10.000000   0.000214  75.118350  0.006650
-134.000000   40.000020   10.000000   -0.002134  72.262420  0.008951
-133.000000   40.000020   10.000000   -0.002112  61.334950  0.009343
-132.000000   40.000030   10.000000   -0.000397  38.179070  0.014698
-131.000000   39.999990   10.000000   0.002110  24.061580  0.031060
-130.000000   40.000020   10.000000   0.003211  16.937810  0.066193
-129.000000   40.000000   10.000000   0.004769  11.478310  0.124605
-128.000000   40.000000   10.000000   0.008457  7.820765  0.206342
-127.000000   40.000020   10.000000   0.013916  5.163960  0.260946
-126.000000   40.000020   10.000000   0.009556  2.954456  0.311926
-125.000000   40.000020   10.000000   -0.002920  3.049089  0.266763
-124.000000   40.000020   10.000000   -0.023050  10.367130  0.254837
-123.000000   39.999990   10.000000   -0.032762  28.561160  0.207210
-122.000000   40.000000   10.000000   -0.033737  40.697280  0.376166
-121.000000   39.999990   10.000000   -0.025403  44.509620  0.446106
-120.000000   40.000000   10.000000   -0.004543  46.504960  0.557309
-119.000000   40.000010   10.000000   0.001840  48.201480  0.553083
-118.000000   40.000020   10.000000   0.002130  50.807990  0.449567
-117.000000   40.000020   10.000000   0.002772  56.417820  0.240819
-116.000000   40.000030   10.000000   0.007294  -88.334710  0.058246
-115.000000   40.000030   10.000000   0.015476  -37.139470  0.194732
-114.000000   40.000020   10.000000   0.014511  -34.416980  0.148043
-113.000000   40.000000   10.000000   0.000149  -22.637300  0.176058
-112.000000   40.000020   10.000000   -0.010600  -13.211150  0.183557
-111.000000   39.999990   10.000000   -0.012231  -9.953553  0.375962
-110.000000   40.000030   10.000000   -0.002623  -16.493340  0.235098
-109.000000   40.000030   10.000000   0.005104  -21.348580  0.587969
-108.000000   40.000020   10.000000   0.003193  -27.446850  0.646345
-107.000000   40.000020   10.000000   -0.005937  -30.749290  0.698707
-106.000000   40.000030   10.000000   -0.005079  -32.398070  0.724312
-105.000000   40.000000   10.000000   -0.003875  -31.720530  0.456828
-104.000000   40.000020   10.000000   0.001380  -31.481270  0.429503
-103.000000   40.000020   10.000000   0.008458  -30.434890  0.354788
-102.000000   40.000030   10.000000   0.011751  -29.298290  0.279206
-101.000000   40.000000   10.000000   0.011099  -28.848490  0.204949
-99.999970   40.000030   10.000000   0.010133  -30.456750  0.141970
-99.000020   39.999990   10.000000   0.010166  -35.724120  0.103608
-97.999970   40.000000   10.000000   0.007790  -42.055090  0.087457
-97.000020   40.000020   10.000000   0.004392  -46.121880  0.084998
-96.000020   40.000020   10.000000   0.004268  -46.662570  0.078209
-94.999970   40.000000   10.000000   0.003305  -44.481860  0.077670
-94.000020   40.000020   10.000000   0.003008  -38.630360  0.078920
-93.000020   40.000010   10.000000   0.003998  -34.393920  0.082490
-92.000030   40.000020   10.000000   0.006139  -33.201060  0.081640
-90.999980   40.000000   10.000000   0.005363  -33.131300  0.069260
-90.000000   40.000020   10.000000   0.003527  -32.099510  0.048949
-89.000030   40.000000   10.000000   0.003248  -13.249360  0.025734
-87.999980   40.000020   10.000000   0.002561  21.464150  0.044416
-86.999980   40.000010   10.000000   0.002482  30.478390  0.076442
-85.999980   40.000020   10.000000   0.005864  36.226700  0.103923
-85.000030   40.000000   10.000000   0.009002  42.982010  0.103754
-83.999980   40.000020   10.000000   0.012033  49.650890  0.100371
-82.999980   40.000020   10.000000   0.015826  58.113030  0.084895
-82.000040   40.000000   10.000000   0.023914  77.156510  0.057113
-80.999980   39.999990   10.000000   0.027994  -76.378060  0.062962
-80.000020   40.000030   10.000000   0.030003  -63.932090  0.109158
-78.999980   40.000000   10.000000   0.026116  -63.172260  0.167993
-77.999960   40.000030   10.000000   0.020491  -68.076810  0.229332
-77.000000   40.000020   10.000000   0.018824  -76.598790  0.313586
-76.000010   40.000020   10.000000   0.021666  -85.209100  0.391818
-74.999980   40.000000   10.000000   0.018544  85.797900  0.524127
-73.999990   40.000030   10.000000   0.017363  77.369470  0.667988
-73.000010   40.000020   10.000000   0.018407  70.349740  0.811003
-72.000020   40.000020   10.000000   0.013256  62.697650  0.918279
-71.000010   40.000030   10.000000   0.009574  54.604690  1.031678
-70.000020   40.000030   10.000000   0.013768  47.326560  1.234574
-69.000010   39.999990   10.000000   0.012570  43.297790  1.495067
-67.999980   40.000020   10.000000   0.014787  43.060220  1.579492
-66.999980   40.000000   10.000000   0.016917  44.691570  1.464688
-66.000020   40.000020   10.000000   0.014915  47.228230  0.721021
-65.000010   40.000030   10.000000   0.013869  48.169220  1.295371
-63.999960   40.000030   10.000000   0.004423  46.835560  0.427826
-62.999990   40.000020   10.000000   -0.005892  42.136490  0.309689
-61.999960   40.000020   10.000000   -0.007297  30.296310  0.232245
-60.999990   40.000010   10.000000   -0.003778  15.061260  0.237325
-60.000020   40.000000   10.000000   0.000915  6.504546  0.288174
-59.000000   39.999990   10.000000   0.000954  3.034349  0.298726
-57.999980   40.000000   10.000000   -0.002382  0.772425  0.292948
-57.000010   39.999990   10.000000   -0.008023  -1.993589  0.234089
-56.000020   40.000020   10.000000   -0.006135  -4.281134  0.188919
-55.000030   40.000020   10.000000   -0.005572  -6.814135  0.153689
-53.999980   40.000020   10.000000   -0.007895  -6.178752  0.153227
-53.000020   40.000020   10.000000   -0.005833  -4.451131  0.154997
-52.000000   40.000000   10.000000   0.003141  -2.913434  0.157014
-50.999990   40.000000   10.000000   0.007990  -4.606949  0.139515
-50.000000   40.000020   10.000000   0.008673  -6.048462  0.141570
-140.000000   40.999960   10.000000   0.000326  -87.957930  0.001761
-139.000000   40.999970   10.000000   -0.000271  84.484890  0.002693
-138.000000   40.999980   10.000000   -0.001491  79.829860  0.003702
-137.000000   40.999990   10.000000   -0.000941  77.420740  0.004702
-136.000000   40.999990   10.000000   -0.000015  75.351840  0.005109
-135.000000   40.999970   10.000000   -0.000739  68.533560  0.006812
-134.000000   40.999990   10.000000   -0.003033  62.117620  0.010498
-133.000000   40.999990   10.000000   -0.001922  50.907680  0.016786
-132.000000   40.999980   10.000000   0.000635  42.489590  0.033877
-131.000000   40.999970   10.000000   0.002433  35.929780  0.056006
-130.000000   40.999960   10.000000   0.001379  26.998050  0.105621
-129.000000   40.999980   10.000000   -0.001201  20.985520  0.186994
-128.000000   40.999990   10.000000   -0.003351  15.014300  0.288853
-127.000000   40.999980   10.000000   0.001415  9.652565  0.408027
-126.000000   40.999970   10.000000   0.003141  5.234784  0.651206
-125.000000   40.999980   10.000000   -0.001620  3.301143  0.607827
-124.000000   40.999970   10.000000   -0.012065  1.797246  0.367219
-123.000000   41.000000   10.000000   -0.024531  6.613932  0.208045
-122.000000   41.000010   10.000000   -0.038820  23.104890  0.179147
-121.000000   40.999990   10.000000   -0.033764  40.775570  0.242621
-120.000000   40.999990   10.000000   -0.017682  47.385010  0.286265
-119.000000   40.999980   10.000000   -0.006882  51.083470  0.302992
-118.000000   40.999980   10.000000   0.000776  56.327300  0.230660
-117.000000   40.999980   10.000000   0.006309  63.562480  0.131141
-116.000000   40.999970   10.000000   0.013193  74.701300  0.046038
-115.000000   40.999980   10.000000   0.026186  -9.827960  0.042266
-114.000000   41.000010   10.000000   0.027323  0.010517  0.131394
-113.000000   41.000000   10.000000   0.009969  7.012663  0.249186
-112.000000   41.000000   10.000000   -0.003641  8.447352  0.328008
-111.000000   41.000000   10.000000   -0.007762  5.603155  0.648872
-110.000000   40.999980   10.000000   -0.002461  0.155344  0.643391
-109.000000   40.999980   10.000000   0.005845  -7.236503  0.596298
-108.000000   40.999980   10.000000   0.010845  -20.502720  0.291563
-107.000000   40.999970   10.000000   0.008822  -23.419190  0.587861
-106.000000   40.999970   10.000000   0.006631  -25.803690  0.632659
-105.000000   40.999990   10.000000   0.005552  -27.066570  0.346504
-104.000000   40.999990   10.000000   0.001253  -27.237530  0.316275
-103.000000   41.000000   10.000000   -0.004194  -28.261910  0.246220
-102.000000   40.999970   10.000000   -0.007105  -31.239860  0.180056
-101.000000   40.999980   10.000000   -0.004181  -36.804340  0.136100
-99.999980   41.000000   10.000000   0.000324  -46.374480  0.114419
-98.999980   40.999980   10.000000   0.001145  -52.633770  0.122415
-97.999970   40.999980   10.000000   -0.000551  -55.470670  0.126342
-97.000030   41.000000   10.000000   -0.001391  -54.338450  0.107175
-96.000020   40.999990   10.000000   0.001905  -49.694080  0.069112
-95.000000   40.999970   10.000000   0.004157  -32.206660  0.037054
-93.999980   41.000010   10.000000   0.004592  -6.441233  0.041859
-92.999960   41.000000   10.000000   0.004122  0.819675  0.057752
-92.000030   40.999990   10.000000   0.005402  -4.307791  0.056472
-91.000020   41.000000   10.000000   0.007979  -15.382880  0.045821
-90.000000   40.999990   10.000000   0.008725  -32.437560  0.042651
-88.999990   41.000000   10.000000   0.006949  -42.284410  0.044988
-87.999980   40.999990   10.000000   0.004694  -49.562260  0.038960
-87.000030   41.000000   10.000000   0.003865  -65.353350  0.026824
-86.000020   41.000010   10.000000   0.003820  -88.997860  0.033692
-85.000010   40.999970   10.000000   0.006451  86.815440  0.057220
-83.999980   40.999990   10.000000   0.012320  88.704380  0.079281
-82.999960   41.000000   10.000000   0.020273  -86.761560  0.093867
-82.000040   40.999980   10.000000   0.023106  -80.066380  0.099195
-81.000020   40.999980   10.000000   0.023063  -71.421240  0.108777
-80.000020   41.000000   10.000000   0.025005  -63.487750  0.127712
-79.000030   40.999980   10.000000   0.023667  -61.243870  0.160351
-77.999980   40.999970   10.000000   0.019665  -65.038130  0.193842
-77.000020   41.000000   10.000000   0.017709  -73.852910  0.223512
-76.000020   40.999990   10.000000   0.015141  -86.011670  0.269284
-74.999960   40.999990   10.000000   0.009094  82.231750  0.366801
-73.999980   40.999970   10.000000   0.007856  73.675790  0.517669
-73.000040   40.999970   10.000000   0.011940  66.814380  0.653549
-72.000010   40.999980   10.000000   0.008857  60.609570  0.751379
-70.999980   40.999980   10.000000   0.011247  53.594540  0.792831
-69.999980   40.999980   10.000000   0.018614  47.264120  0.800557
-69.000010   41.000000   10.000000   0.019243  43.030580  0.847828
-68.000020   41.000000   10.000000   0.020042  41.415050  0.866865
-66.999960   41.000000   10.000000   0.020449  42.098180  0.891169
-66.000000   41.000010   10.000000   0.024498  44.704830  1.122718
-65.000050   40.999980   10.000000   0.027974  46.377340  1.306975
-63.999980   40.999970   10.000000   0.016028  41.868850  1.104492
-63.000020   40.999980   10.000000   0.006986  31.683240  0.842805
-61.999970   40.999980   10.000000   0.000236  11.839160  2.394841
-61.000020   40.999980   10.000000   0.005730  7.312943  0.439405
-60.000040   40.999990   10.000000   -0.005122  3.672174  3.652364
-59.000000   40.999990   10.000000   -0.008520  3.380682  3.958492
-58.000000   41.000010   10.000000   -0.012450  2.936954  3.995339
-57.000000   41.000000   10.000000   -0.017240  1.437773  3.860859
-56.000010   40.999970   10.000000   -0.018842  -0.997962  3.671401
-55.000030   40.999980   10.000000   -0.018271  -3.366643  3.348727
-54.000020   40.999970   10.000000   -0.022473  -4.346603  3.417607
-52.999980   40.999980   10.000000   -0.022736  -4.068966  3.495015
-52.000030   40.999990   10.000000   -0.018913  -3.031343  3.181639
-50.999980   40.999980   10.000000   -0.005699  -4.146351  0.393193
-49.999990   40.999960   10.000000   -0.002382  -3.279376  0.356032
-139.999900   41.999980   10.000000   -0.000214  -8.636653  0.002592
-139.000000   41.999980   10.000000   -0.001382  -4.389650  0.001438
-138.000000   42.000000   10.000000   -0.000919  33.676000  0.000492
-137.000000   41.999980   10.000000   0.001154  62.874650  0.001404
-136.000000   41.999990   10.000000   -0.000238  65.859540  0.003776
-135.000000   41.999980   10.000000   -0.003283  64.247600  0.007429
-134.000000   41.999990   10.000000   -0.003755  58.224220  0.016570
-133.000000   41.999980   10.000000   0.000968  52.387060  0.036850
-132.000000   42.000000   10.000000   0.002494  47.150730  0.070626
-131.000000   41.999980   10.000000   0.001985  41.695900  0.124175
-130.000100   41.999980   10.000000   -0.001772  35.572490  0.207222
-129.000000   42.000000   10.000000   -0.011326  28.593330  0.316802
-128.000000   41.999970   10.000000   -0.025000  22.514630  0.428711
-127.000000   41.999990   10.000000   -0.016687  17.138980  0.506294
-126.000000   41.999990   10.000000   -0.002045  10.676600  0.729086
-125.000000   42.000000   10.000000   -0.008588  8.039680  0.618393
-124.000000   41.999980   10.000000   -0.020244  1.367388  0.377415
-123.000000   42.000000   10.000000   -0.022027  -3.359355  0.237246
-122.000000   41.999990   10.000000   -0.029445  -6.904767  0.108310
-121.000000   41.999980   10.000000   -0.026664  -8.940918  0.012780
-120.000000   41.999990   10.000000   -0.017589  74.349300  0.071558
-119.000000   41.999980   10.000000   -0.011281  78.966560  0.107386
-118.000000   41.999980   10.000000   -0.003883  81.507050  0.113311
-117.000000   41.999970   10.000000   0.004456  74.676320  0.082843
-116.000000   41.999980   10.000000   0.013995  38.456580  0.077341
-115.000000   41.999970   10.000000   0.016092  23.339510  0.195286
-114.000000   41.999980   10.000000   0.012201  19.608120  0.346034
-113.000000   41.999980   10.000000   0.007461  18.157210  0.458597
-112.000000   42.000000   10.000000   0.002009  16.072660  0.531570
-111.000000   42.000000   10.000000   -0.000855  13.082140  0.501235
-110.000000   41.999970   10.000000   0.002991  7.948676  0.398798
-109.000000   41.999990   10.000000   0.010775  1.417981  0.311694
-108.000000   42.000000   10.000000   0.019590  -10.727610  0.258471
-107.000000   42.000000   10.000000   0.018846  -20.542040  0.281425
-106.000000   42.000000   10.000000   0.013826  -24.627130  0.303031
-105.000000   41.999990   10.000000   0.013641  -25.601050  0.315071
-104.000000   42.000000   10.000000   0.009828  -26.574940  0.258011
-103.000000   41.999970   10.000000   0.005658  -29.179070  0.183669
-102.000000   42.000000   10.000000   0.002640  -36.856820  0.113462
-101.000000   41.999990   10.000000   -0.000434  -54.165100  0.086187
-99.999980   41.999990   10.000000   -0.003277  -66.905510  0.107404
-99.000010   42.000000   10.000000   -0.004793  -69.221830  0.131434
-97.999970   42.000000   10.000000   -0.002861  -69.296760  0.140844
-96.999960   41.999980   10.000000   0.000468  -70.394400  0.119652
-96.000010   41.999980   10.000000   0.003152  -74.846800  0.078272
-95.000020   41.999980   10.000000   0.006759  78.810640  0.033610
-94.000020   41.999980   10.000000   0.009289  39.925050  0.044731
-92.999980   41.999970   10.000000   0.008963  28.669330  0.068616
-92.000030   42.000000   10.000000   0.010484  21.508910  0.061041
-90.999980   42.000000   10.000000   0.012939  2.263387  0.030946
-90.000000   42.000000   10.000000   0.011742  -38.520320  0.036967
-89.000020   42.000000   10.000000   0.009277  -51.725800  0.075430
-87.999980   42.000000   10.000000   0.009767  -56.138340  0.101764
-87.000020   41.999970   10.000000   0.010489  -59.704540  0.115811
-85.999980   41.999980   10.000000   0.012371  -64.203080  0.123832
-84.999980   41.999980   10.000000   0.012542  -68.099600  0.135145
-83.999980   41.999980   10.000000   0.014107  -71.961410  0.146006
-83.000030   41.999980   10.000000   0.012461  -73.447490  0.158407
-82.000030   42.000000   10.000000   0.010809  -72.375440  0.168159
-80.999990   42.000000   10.000000   0.015031  -69.845700  0.165810
-80.000020   41.999990   10.000000   0.018259  -66.389490  0.172811
-79.000010   41.999990   10.000000   0.021121  -63.992990  0.176930
-78.000000   42.000000   10.000000   0.018160  -66.799780  0.183128
-76.999990   41.999970   10.000000   0.012498  -76.543450  0.192470
-75.999980   42.000000   10.000000   0.009542  89.957010  0.228977
-75.000020   41.999990   10.000000   0.004766  78.915110  0.297927
-73.999990   42.000000   10.000000   0.001249  71.933460  0.432228
-73.000020   42.000000   10.000000   0.003490  67.218900  0.499939
-71.999990   42.000000   10.000000   0.007429  62.863390  0.541007
-70.999960   41.999990   10.000000   0.012741  57.410730  0.554179
-69.999980   41.999970   10.000000   0.018140  52.066370  0.545389
-69.000010   42.000000   10.000000   0.021762  47.519610  0.568545
-67.999990   42.000000   10.000000   0.020799  45.968400  0.619226
-67.000010   41.999980   10.000000   0.017929  46.131460  0.691945
-65.999980   41.999980   10.000000   0.017028  46.326090  0.785861
-64.999980   41.999970   10.000000   0.013274  47.945130  0.898833
-64.000000   41.999980   10.000000   0.001457  45.527070  0.758346
-63.000020   41.999970   10.000000   -0.007712  35.431520  0.539924
-61.999980   41.999980   10.000000   -0.007139  6.513677  2.151779
-61.000020   41.999980   10.000000   -0.008987  3.068211  2.744062
-60.000010   41.999990   10.000000   -0.007953  2.962615  3.577868
-59.000020   41.999980   10.000000   -0.008494  3.122505  4.233672
-57.999960   41.999990   10.000000   -0.007823  2.187856  4.726631
-57.000010   42.000000   10.000000   -0.013114  -0.297435  5.127426
-56.000000   41.999980   10.000000   -0.022097  -3.656322  5.787305
-55.000020   42.000000   10.000000   -0.027319  -6.952130  6.429793
-53.999990   41.999990   10.000000   -0.034109  -8.667953  6.566190
-52.999970   41.999990   10.000000   -0.038709  -9.028521  6.549462
-51.999970   41.999970   10.000000   -0.039004  -8.534046  6.310287
-50.999980   42.000000   10.000000   -0.034894  -7.377629  5.428208
-49.999950   41.999980   10.000000   -0.023784  -6.518363  3.570139
-140.000000   43.000010   10.000000   -0.000050  -1.695567  0.005756
-139.000000   43.000020   10.000000   0.000329  0.682965  0.004708
-138.000000   43.000000   10.000000   0.001265  4.414250  0.003502
-137.000000   43.000000   10.000000   0.000654  9.477733  0.002527
-136.000000   42.999990   10.000000   -0.004266  41.404740  0.002917
-135.000000   43.000030   10.000000   -0.004798  56.918430  0.009222
-134.000000   42.999990   10.000000   0.000311  56.253170  0.026006
-133.000000   43.000000   10.000000   0.003084  53.063180  0.056347
-132.000000   43.000000   10.000000   0.001292  50.657900  0.110891
-131.000000   43.000020   10.000000   0.000439  47.679190  0.189444
-130.000000   43.000010   10.000000   -0.006290  43.420880  0.294799
-129.000000   43.000030   10.000000   -0.011759  39.012910  0.400788
-128.000000   42.999990   10.000000   -0.017478  32.928990  0.472230
-127.000000   43.000010   10.000000   -0.012859  28.152380  0.495064
-126.000000   43.000000   10.000000   0.004574  18.774320  0.632038
-125.000000   42.999990   10.000000   0.000079  14.593940  0.378232
-124.000000   43.000000   10.000000   -0.019711  -3.287347  0.227558
-123.000000   43.000000   10.000000   -0.022220  -24.526730  0.165962
-122.000000   42.999990   10.000000   -0.024101  -44.540060  0.154522
-121.000000   42.999980   10.000000   -0.023236  -58.690440  0.191734
-120.000000   42.999990   10.000000   -0.015083  -66.645640  0.229113
-119.000000   43.000010   10.000000   -0.004874  -72.844910  0.226382
-118.000000   43.000020   10.000000   0.000530  -78.083870  0.183743
-117.000000   43.000020   10.000000   0.010503  79.882190  0.084627
-116.000000   42.999990   10.000000   0.016758  35.478260  0.168013
-115.000000   43.000010   10.000000   0.013587  26.641930  0.386210
-114.000000   43.000020   10.000000   0.008468  23.749780  0.595510
-113.000000   43.000000   10.000000   0.004709  21.824480  0.725823
-112.000000   43.000000   10.000000   0.001059  19.583110  0.735622
-111.000000   43.000000   10.000000   -0.000677  17.234060  0.685776
-110.000000   43.000000   10.000000   0.005246  14.463610  0.493025
-109.000000   43.000000   10.000000   0.017366  9.929891  0.373066
-108.000000   43.000000   10.000000   0.027046  -0.096431  0.267065
-107.000000   43.000010   10.000000   0.032733  -13.156090  0.227032
-106.000000   43.000000   10.000000   0.028885  -21.853760  0.248589
-105.000000   42.999990   10.000000   0.021900  -24.973310  0.268641
-104.000000   42.999980   10.000000   0.016528  -26.344300  0.231721
-103.000000   42.999990   10.000000   0.010346  -28.860040  0.162236
-102.000000   43.000010   10.000000   0.006291  -38.017220  0.091976
-101.000000   43.000000   10.000000   0.004066  -61.893460  0.068842
-100.000000   43.000020   10.000000   0.002521  -75.628300  0.100432
-98.999970   42.999990   10.000000   0.001026  -78.302560  0.137508
-98.000010   43.000020   10.000000   0.000879  -78.702290  0.158809
-97.000020   43.000000   10.000000   0.004180  -81.334440  0.160447
-95.999970   42.999990   10.000000   0.006818  -88.196570  0.142478
-95.000020   43.000010   10.000000   0.008202  79.965930  0.113868
-94.000030   43.000000   10.000000   0.009863  63.507740  0.101616
-93.000000   43.000010   10.000000   0.011114  50.607770  0.099192
-92.000010   43.000000   10.000000   0.014140  45.430490  0.079754
-91.000020   42.999990   10.000000   0.014356  48.320410  0.032371
-90.000000   42.999990   10.000000   0.011769  -72.728970  0.034461
-88.999990   42.999990   10.000000   0.011152  -61.762490  0.090998
-87.999980   43.000000   10.000000   0.011556  -60.295060  0.129130
-86.999990   43.000010   10.000000   0.017267  -59.864140  0.154236
-85.999960   43.000000   10.000000   0.022331  -60.068310  0.166298
-84.999970   43.000010   10.000000   0.020423  -60.676080  0.178141
-84.000020   42.999990   10.000000   0.017373  -62.448850  0.188247
-82.999970   43.000000   10.000000   0.011730  -63.943850  0.193416
-81.999990   43.000020   10.000000   0.008969  -64.128220  0.201701
-81.000040   42.999990   10.000000   0.011786  -64.256790  0.197479
-79.999990   43.000020   10.000000   0.014960  -63.374850  0.212383
-78.999990   43.000000   10.000000   0.016591  -63.751650  0.222716
-78.000020   43.000010   10.000000   0.017448  -67.309350  0.214661
-76.999980   42.999990   10.000000   0.013905  -75.854310  0.207438
-75.999990   42.999980   10.000000   0.008557  -89.235660  0.226693
-75.000020   42.999990   10.000000   -0.000222  78.217850  0.300326
-74.000010   43.000000   10.000000   -0.005476  72.278020  0.397058
-72.999950   43.000010   10.000000   -0.005447  69.239190  0.443863
-72.000000   43.000000   10.000000   -0.001155  67.202510  0.480548
-70.999980   43.000000   10.000000   0.005858  65.004280  0.491308
-70.000010   43.000000   10.000000   0.013429  62.355970  0.494694
-69.000030   43.000000   10.000000   0.017088  59.740470  0.501323
-67.999990   43.000000   10.000000   0.016672  58.338340  0.561021
-67.000010   43.000000   10.000000   0.014544  58.242270  0.627129
-66.000030   43.000020   10.000000   0.011848  58.367810  0.625858
-65.000020   43.000010   10.000000   0.005956  58.656000  0.566222
-64.000020   42.999990   10.000000   -0.003410  56.017570  0.398740
-63.000030   43.000020   10.000000   -0.011900  44.698350  0.231664
-61.999980   43.000020   10.000000   -0.011643  12.737640  0.256151
-60.999970   43.000010   10.000000   -0.008438  4.169585  0.585927
-60.000000   42.999990   10.000000   -0.008049  2.504632  1.208677
-59.000000   42.999980   10.000000   -0.012902  2.030242  3.227245
-58.000030   42.999990   10.000000   -0.014255  -0.144679  4.128996
-56.999970   43.000000   10.000000   -0.020423  -3.666484  5.089106
-55.999990   43.000000   10.000000   -0.031913  -7.434484  6.834698
-55.000010   42.999990   10.000000   -0.040484  -10.470410  9.165642
-54.000020   43.000000   10.000000   -0.043162  -11.994720  9.504670
-52.999980   43.000010   10.000000   -0.045103  -12.213130  8.965065
-51.999980   42.999990   10.000000   -0.020587  -12.088720  2.389833
-51.000000   43.000030   10.000000   -0.009973  -10.770150  1.568187
-50.000010   43.000010   10.000000   -0.009445  -9.623783  1.550524
-140.000000   44.000000   10.000000   0.000435  0.801788  0.007614
-139.000000   43.999970   10.000000   0.000380  1.858148  0.007076
-138.000000   43.999980   10.000000   -0.000352  2.235219  0.006563
-137.000000   43.999980   10.000000   -0.002049  3.077919  0.005317
-136.000000   43.999980   10.000000   -0.003959  22.412020  0.004728
-135.000000   43.999980   10.000000   -0.000208  47.927170  0.009418
-134.000000   43.999980   10.000000   0.002566  53.860430  0.029304
-133.000000   43.999980   10.000000   0.002113  53.175750  0.066947
-132.000000   43.999980   10.000000   0.003061  52.990630  0.126600
-131.000000   43.999970   10.000000   0.003262  51.165660  0.208426
-130.000000   44.000000   10.000000   0.000140  48.158310  0.297927
-129.000000   43.999980   10.000000   0.007482  45.893180  0.350999
-128.000000   43.999980   10.000000   0.010702  42.957000  0.367486
-127.000000   43.999980   10.000000   0.001581  40.598680  0.331218
-126.000000   43.999980   10.000000   0.010858  29.312440  0.294857
-125.000000   43.999980   10.000000   0.007844  22.079670  0.017982
-124.000000   44.000000   10.000000   -0.008762  -49.445040  0.171663
-123.000000   44.000000   10.000000   -0.016282  -55.428860  0.310116
-122.000000   44.000000   10.000000   -0.018623  -59.432520  0.339469
-121.000000   43.999980   10.000000   -0.019870  -64.187580  0.404202
-120.000000   44.000000   10.000000   -0.012982  -68.398220  0.401843
-119.000000   44.000020   10.000000   -0.000701  -72.631740  0.339651
-118.000100   44.000000   10.000000   0.005777  -78.116140  0.263324
-117.000000   44.000010   10.000000   0.013050  85.688550  0.154721
-116.000000   43.999980   10.000000   0.013969  40.974230  0.214023
-115.000000   44.000000   10.000000   0.008439  30.842900  0.416327
-114.000000   44.000000   10.000000   0.004396  27.094260  0.610468
-113.000000   44.000020   10.000000   0.001285  24.657810  0.780742
-112.000000   44.000020   10.000000   -0.003517  22.645080  0.850329
-111.000000   44.000010   10.000000   -0.004236  21.108730  0.738007
-110.000100   44.000000   10.000000   0.007755  18.986270  0.512775
-109.000000   43.999980   10.000000   0.022376  15.984380  0.389707
-108.000000   44.000000   10.000000   0.032800  10.014200  0.281852
-107.000000   44.000020   10.000000   0.034412  -4.569593  0.180636
-106.000000   44.000010   10.000000   0.035204  -13.447830  0.208240
-105.000000   44.000000   10.000000   0.027707  -18.933610  0.220208
-104.000000   43.999990   10.000000   0.022805  -20.446290  0.180572
-103.000000   44.000000   10.000000   0.016011  -22.860440  0.148103
-102.000000   44.000000   10.000000   0.011736  -28.168970  0.082618
-101.000000   44.000000   10.000000   0.011024  -54.300480  0.047105
-100.000000   44.000020   10.000000   0.013319  -75.469190  0.077970
-99.000010   44.000010   10.000000   0.014632  -79.248010  0.120468
-98.000040   44.000000   10.000000   0.014082  -80.898060  0.158888
-97.000020   44.000000   10.000000   0.011451  -83.499080  0.179381
-95.999970   44.000010   10.000000   0.008121  -89.076910  0.183670
-94.999980   43.999980   10.000000   0.006897  83.202310  0.175129
-94.000020   44.000000   10.000000   0.005424  72.672290  0.162495
-92.999980   44.000020   10.000000   0.005257  64.249230  0.149203
-91.999990   44.000000   10.000000   0.007018  62.342990  0.135840
-91.000040   44.000010   10.000000   0.010462  68.546840  0.108259
-90.000000   43.999980   10.000000   0.012026  84.386140  0.096281
-88.999960   44.000010   10.000000   0.008800  -81.604700  0.117466
-88.000020   44.000000   10.000000   0.006028  -73.181470  0.140614
-87.000020   44.000020   10.000000   0.011507  -67.801410  0.160936
-85.999980   44.000000   10.000000   0.019119  -62.812390  0.167325
-85.000020   43.999980   10.000000   0.020309  -59.268090  0.179041
-84.000030   44.000010   10.000000   0.016909  -56.703950  0.200100
-82.999980   44.000000   10.000000   0.017027  -55.510870  0.215666
-81.999970   44.000000   10.000000   0.016449  -54.826640  0.226098
-80.999980   44.000010   10.000000   0.017376  -54.487070  0.230993
-79.999990   44.000020   10.000000   0.019045  -54.613010  0.243339
-79.000010   44.000000   10.000000   0.016869  -55.753720  0.250423
-78.000030   44.000000   10.000000   0.016645  -57.906230  0.240757
-77.000020   44.000000   10.000000   0.016814  -66.348580  0.211161
-76.000000   43.999990   10.000000   0.009733  -81.084230  0.196036
-74.999960   44.000000   10.000000   0.003675  83.468220  0.232390
-73.999970   44.000010   10.000000   0.002435  74.336210  0.306236
-73.000030   44.000020   10.000000   0.000139  70.363190  0.421619
-72.000020   44.000000   10.000000   -0.001068  68.551240  0.492753
-70.999970   43.999980   10.000000   0.001252  67.675880  0.535229
-69.999960   44.000000   10.000000   0.007242  67.329670  0.571788
-68.999960   44.000010   10.000000   0.008665  67.312420  0.617421
-68.000020   44.000020   10.000000   0.005647  67.846470  0.673565
-67.000010   44.000020   10.000000   0.007333  68.823240  0.724524
-65.999970   44.000000   10.000000   0.009287  69.521870  0.688537
-65.000000   44.000000   10.000000   0.006930  71.933400  0.640304
-64.000010   43.999980   10.000000   0.001750  76.575580  0.572262
-62.999970   44.000010   10.000000   -0.005296  80.289700  0.419448
-61.999950   44.000000   10.000000   -0.011257  81.561160  0.213555
-61.000020   44.000020   10.000000   -0.010728  6.427195  0.098183
-60.000030   44.000000   10.000000   -0.004508  -0.277619  0.578483
-59.000000   43.999980   10.000000   -0.003370  -2.971506  1.281802
-57.999970   44.000000   10.000000   -0.006157  -7.021198  2.053708
-56.999960   44.000000   10.000000   -0.020318  -8.278321  4.572291
-56.000040   44.000000   10.000000   -0.030076  -11.764310  6.342043
-54.999990   43.999980   10.000000   -0.035089  -13.813790  8.120993
-53.999990   43.999980   10.000000   -0.040784  -14.455470  9.494719
-53.000020   43.999980   10.000000   -0.025750  -14.406340  3.268551
-51.999990   43.999980   10.000000   -0.014662  -13.358830  2.311439
-51.000000   43.999980   10.000000   -0.002346  -11.951340  1.671221
-49.999980   44.000000   10.000000   0.005741  -10.158360  1.437745
-140.000000   45.000000   10.000000   0.000488  0.432077  0.015392
-139.000000   44.999980   10.000000   0.000853  -1.124125  0.008788
-138.000000   45.000000   10.000000   -0.000776  -1.651939  0.009201
-137.000000   45.000010   10.000000   -0.001961  -2.374322  0.008998
-136.000000   44.999980   10.000000   -0.000106  5.958421  0.007106
-135.000000   45.000020   10.000000   0.002858  34.270890  0.008572
-134.000000   44.999980   10.000000   0.005047  51.342580  0.023501
-133.000000   45.000010   10.000000   0.006510  55.009370  0.054419
-132.000000   45.000000   10.000000   0.003800  55.795290  0.104041
-131.000000   44.999980   10.000000   -0.007882  54.980880  0.167483
-130.000000   45.000000   10.000000   -0.016697  54.690380  0.225905
-129.000000   45.000000   10.000000   -0.008664  56.230840  0.260411
-128.000000   45.000010   10.000000   0.009675  58.585240  0.233271
-127.000000   45.000000   10.000000   0.021688  70.093890  0.184331
-126.000000   45.000010   10.000000   0.015081  85.438340  0.145625
-125.000000   45.000000   10.000000   0.008478  -72.250270  0.433576
-124.000000   45.000010   10.000000   0.000165  -64.761050  0.441804
-123.000000   45.000010   10.000000   -0.004132  -63.628270  0.529957
-122.000000   45.000020   10.000000   -0.009492  -64.418430  0.502968
-121.000000   45.000030   10.000000   -0.011189  -67.242900  0.558843
-120.000000   45.000020   10.000000   -0.008357  -70.424990  0.497904
-119.000000   45.000000   10.000000   -0.001437  -74.409500  0.436342
-118.000000   45.000020   10.000000   0.004862  -79.998250  0.339623
-117.000000   44.999990   10.000000   0.008686  85.293560  0.190361
-116.000000   44.999990   10.000000   0.007744  50.073140  0.189627
-115.000000   45.000020   10.000000   0.002717  34.868320  0.376945
-114.000000   45.000010   10.000000   0.001347  29.436990  0.583704
-113.000000   44.999990   10.000000   0.004315  26.959030  0.723483
-112.000000   45.000000   10.000000   0.008586  25.518040  0.746562
-111.000000   44.999990   10.000000   0.009822  24.221170  0.669064
-110.000000   45.000010   10.000000   0.012010  22.662870  0.505940
-109.000000   45.000010   10.000000   0.020571  20.423870  0.409246
-108.000000   45.000000   10.000000   0.029869  15.534780  0.270065
-107.000000   45.000000   10.000000   0.034184  8.382026  0.220519
-106.000000   44.999990   10.000000   0.033126  0.033861  0.203587
-105.000000   44.999990   10.000000   0.027867  -5.384035  0.199560
-104.000000   44.999990   10.000000   0.026076  -7.693278  0.179299
-103.000000   45.000010   10.000000   0.025320  -7.900983  0.136846
-102.000000   45.000010   10.000000   0.021096  -12.011960  0.076713
-101.000000   44.999990   10.000000   0.018430  -37.806790  0.029320
-99.999990   45.000010   10.000000   0.018530  -70.823290  0.059365
-98.999980   45.000000   10.000000   0.020324  -76.543770  0.109159
-98.000020   45.000010   10.000000   0.020809  -79.325460  0.154729
-96.999960   44.999980   10.000000   0.017307  -82.600680  0.182226
-96.000020   45.000020   10.000000   0.014388  -87.298660  0.204297
-95.000020   45.000020   10.000000   0.011583  86.525590  0.206591
-94.000020   45.000010   10.000000   0.007748  79.430450  0.205129
-93.000000   45.000020   10.000000   0.004995  74.399250  0.204672
-92.000010   44.999990   10.000000   0.005873  72.896100  0.200529
-90.999970   45.000020   10.000000   0.010557  75.605280  0.199482
-90.000000   45.000000   10.000000   0.013096  80.479190  0.200666
-89.000030   45.000020   10.000000   0.013569  85.506210  0.197874
-88.000000   44.999990   10.000000   0.015109  -89.877180  0.197543
-86.999990   45.000020   10.000000   0.016287  -84.699450  0.186018
-85.999980   45.000010   10.000000   0.018926  -78.550970  0.175968
-84.999970   45.000020   10.000000   0.018369  -69.746230  0.171623
-83.999980   45.000020   10.000000   0.017268  -60.774900  0.186169
-83.000030   44.999980   10.000000   0.018926  -55.123610  0.214505
-81.999980   45.000010   10.000000   0.020804  -51.289480  0.239114
-81.000020   45.000000   10.000000   0.022827  -48.776010  0.261107
-80.000000   45.000010   10.000000   0.022720  -47.067650  0.278792
-78.999970   44.999990   10.000000   0.021407  -46.557330  0.283276
-78.000000   45.000010   10.000000   0.023103  -47.767990  0.265518
-76.999980   45.000010   10.000000   0.021573  -51.091520  0.234143
-76.000020   44.999990   10.000000   0.014670  -60.731270  0.177148
-75.000040   44.999990   10.000000   0.008051  -81.974050  0.148188
-74.000010   44.999990   10.000000   0.006173  77.450860  0.230081
-72.999950   45.000000   10.000000   0.006092  69.879460  0.342681
-72.000000   45.000000   10.000000   0.003425  67.436460  0.449290
-71.000000   45.000010   10.000000   0.003183  66.792120  0.504931
-70.000020   45.000010   10.000000   0.006617  67.372810  0.594292
-68.999980   44.999990   10.000000   0.005636  68.554180  0.671140
-68.000020   45.000000   10.000000   0.004294  70.128150  0.704323
-67.000010   44.999990   10.000000   0.006097  72.217480  0.736756
-65.999980   45.000010   10.000000   0.001636  74.888030  0.750385
-65.000000   45.000020   10.000000   -0.005976  78.076160  0.734284
-63.999980   44.999990   10.000000   -0.008302  82.007880  0.673358
-63.000000   44.999990   10.000000   -0.006641  86.421730  0.590548
-62.000030   45.000020   10.000000   -0.011066  -88.919780  0.480965
-61.000020   45.000000   10.000000   -0.014767  -81.766380  0.299289
-60.000020   45.000020   10.000000   -0.009987  -38.474140  0.174344
-59.000000   45.000030   10.000000   -0.002402  -17.519600  0.552277
-58.000020   45.000020   10.000000   -0.003820  -16.541210  1.028500
-57.000040   45.000010   10.000000   -0.013744  -16.946750  1.671882
-56.000030   45.000010   10.000000   -0.018657  -17.658640  2.767788
-55.000030   45.000000   10.000000   -0.019236  -17.767130  3.856975
-53.999950   45.000010   10.000000   -0.019583  -17.109310  3.174167
-52.999960   45.000000   10.000000   -0.020040  -15.828330  2.258406
-52.000000   45.000010   10.000000   -0.012578  -14.201610  1.820102
-51.000040   45.000000   10.000000   -0.000301  -11.862580  1.465824
-50.000010   45.000000   10.000000   0.002616  -9.207057  1.217289
-140.000000   46.000010   10.000000   -0.000425  -7.776514  0.017227
-139.000000   46.000010   10.000000   -0.000368  -8.160991  0.019847
-137.999900   46.000020   10.000000   -0.001450  -8.882977  0.021935
-137.000000   46.000000   10.000000   0.000309  -8.441706  0.022495
-136.000000   46.000010   10.000000   0.004626  -3.722860  0.017693
-135.000000   45.999990   10.000000   0.007009  13.581850  0.005646
-134.000000   46.000010   10.000000   0.003990  49.619590  0.033969
-133.000000   46.000000   10.000000   -0.002083  63.899030  0.031439
-132.000100   46.000020   10.000000   -0.010914  65.700400  0.062139
-131.000000   46.000010   10.000000   -0.025080  68.337550  0.095105
-130.000000   46.000010   10.000000   -0.028311  69.860010  0.128589
-129.000000   45.999980   10.000000   -0.015622  80.773320  0.176685
-128.000000   46.000020   10.000000   0.008253  83.304950  0.283793
-127.000000   46.000000   10.000000   0.020670  -85.673830  0.307449
-126.000000   46.000030   10.000000   0.013656  -76.976650  0.327608
-125.000000   46.000010   10.000000   -0.000237  -69.522030  0.284617
-124.000000   46.000020   10.000000   -0.005913  -68.694820  0.587005
-123.000000   46.000020   10.000000   -0.010161  -66.908070  0.614307
-122.000000   46.000010   10.000000   -0.016079  -67.232110  0.584164
-121.000000   46.000000   10.000000   -0.015521  -69.078830  0.549552
-120.000000   46.000000   10.000000   -0.009893  -71.837910  0.553481
-119.000000   46.000030   10.000000   -0.003684  -74.928200  0.506820
-118.000000   46.000030   10.000000   0.001264  -80.060650  0.349081
-117.000000   46.000000   10.000000   0.007185  -88.044560  0.243093
-116.000000   46.000010   10.000000   0.010440  64.732670  0.161498
-115.000000   46.000010   10.000000   0.009677  39.366410  0.260809
-114.000000   46.000000   10.000000   0.010491  31.347970  0.442819
-113.000000   46.000000   10.000000   0.012900  28.841140  0.550284
-112.000000   46.000020   10.000000   0.016584  27.528780  0.574526
-111.000000   45.999990   10.000000   0.017762  26.402360  0.540412
-110.000000   46.000000   10.000000   0.015936  25.119460  0.430378
-109.000000   46.000030   10.000000   0.015582  23.317080  0.343668
-108.000000   46.000030   10.000000   0.020846  19.584930  0.271080
-107.000000   46.000030   10.000000   0.023630  15.485820  0.242670
-106.000000   46.000030   10.000000   0.025045  11.496220  0.232303
-105.000000   46.000020   10.000000   0.024585  8.624630  0.219937
-104.000000   46.000020   10.000000   0.027441  8.129235  0.191802
-103.000000   46.000010   10.000000   0.030001  7.615420  0.142212
-102.000000   46.000010   10.000000   0.028073  8.622232  0.073553
-101.000000   46.000020   10.000000   0.025036  -65.492720  0.004642
-100.000000   46.000020   10.000000   0.022762  -78.652000  0.070628
-99.000010   46.000010   10.000000   0.023735  -79.400580  0.125466
-98.000010   46.000020   10.000000   0.023727  -81.012290  0.171203
-97.000030   46.000020   10.000000   0.021575  -83.788150  0.202921
-96.000030   45.999990   10.000000   0.017631  -87.566730  0.218179
-94.999960   46.000000   10.000000   0.016132  88.309520  0.227615
-94.000010   45.999990   10.000000   0.015958  84.233050  0.232032
-93.000030   45.999990   10.000000   0.011950  81.364520  0.242529
-91.999990   45.999990   10.000000   0.009237  79.754670  0.251351
-90.999970   46.000030   10.000000   0.010900  80.239640  0.259472
-90.000000   46.000010   10.000000   0.011822  81.226580  0.270251
-89.000040   46.000030   10.000000   0.015730  82.402200  0.281351
-88.000020   45.999990   10.000000   0.021679  83.777210  0.273668
-86.999960   45.999990   10.000000   0.020128  85.279780  0.268583
-85.999990   45.999990   10.000000   0.016947  88.695240  0.241376
-85.000040   46.000000   10.000000   0.016705  -86.873960  0.214622
-83.999970   45.999990   10.000000   0.018943  -78.575370  0.189895
-82.999970   46.000020   10.000000   0.020531  -67.615650  0.181438
-82.000000   46.000020   10.000000   0.023237  -57.898860  0.192283
-80.999990   46.000010   10.000000   0.026059  -50.374840  0.217781
-79.999980   46.000020   10.000000   0.025066  -45.551180  0.248245
-78.999990   46.000020   10.000000   0.024263  -42.699730  0.271445
-78.000000   46.000010   10.000000   0.026677  -41.594100  0.274771
-76.999980   46.000010   10.000000   0.024906  -41.665620  0.248779
-76.000020   46.000020   10.000000   0.018193  -43.538940  0.194398
-74.999960   46.000020   10.000000   0.013084  -51.497090  0.104035
-74.000010   46.000030   10.000000   0.011545  83.727840  0.070513
-72.999960   46.000030   10.000000   0.010305  66.269210  0.197521
-72.000020   46.000030   10.000000   0.010865  63.416450  0.319330
-70.999960   46.000030   10.000000   0.008894  63.916040  0.419914
-70.000030   46.000000   10.000000   0.006228  65.381360  0.523442
-68.999980   45.999990   10.000000   0.004624  67.139420  0.596740
-68.000020   46.000020   10.000000   0.003915  69.753950  0.658643
-66.999980   46.000000   10.000000   0.005898  72.229260  0.666606
-65.999970   46.000000   10.000000   0.005667  75.145750  0.681436
-64.999960   46.000010   10.000000   0.004497  78.709720  0.641114
-64.000020   46.000010   10.000000   0.005378  82.966100  0.593866
-63.000030   46.000000   10.000000   0.005659  88.479920  0.521163
-62.000030   46.000030   10.000000   0.001547  -85.186390  0.478830
-61.000020   46.000030   10.000000   -0.004544  -76.920040  0.390166
-60.000020   46.000000   10.000000   -0.004697  -61.064640  0.338787
-59.000000   46.000000   10.000000   0.001142  -40.281880  0.443645
-58.000000   46.000010   10.000000   -0.001415  -29.306110  0.786893
-57.000010   46.000020   10.000000   -0.010020  -24.439840  1.146039
-56.000020   46.000020   10.000000   -0.007297  -22.265160  1.689918
-55.000030   46.000010   10.000000   -0.005351  -20.736570  2.161894
-53.999990   46.000030   10.000000   -0.006505  -19.068980  2.035286
-52.999980   46.000000   10.000000   -0.003616  -16.882610  1.688512
-52.000010   46.000020   10.000000   0.005609  -14.421460  1.444569
-50.999990   45.999980   10.000000   0.010993  -11.420550  1.286012
-50.000000   46.000010   10.000000   0.013158  -8.172252  1.189679
-140.000000   47.000010   10.000000   -0.001467  -16.957720  0.025667
-139.000000   47.000000   10.000000   -0.001742  -16.683740  0.029805
-138.000000   47.000000   10.000000   -0.000253  -17.234450  0.032740
-137.000000   47.000000   10.000000   0.002885  -16.258830  0.034534
-136.000000   47.000000   10.000000   0.004512  -20.159080  0.025563
-135.000000   47.000000   10.000000   0.003330  -27.443880  0.009790
-134.000000   47.000000   10.000000   -0.002549  88.147190  0.016624
-133.000000   47.000000   10.000000   -0.011056  -83.049580  0.030676
-132.000000   47.000000   10.000000   -0.020790  -80.209220  0.060347
-131.000000   47.000000   10.000000   -0.029426  -78.972980  0.101414
-130.000000   47.000010   10.000000   -0.026089  -78.977440  0.153395
-129.000000   47.000020   10.000000   -0.002132  -77.879350  0.246129
-128.000000   47.000030   10.000000   0.012180  -78.996930  0.376733
-127.000000   47.000010   10.000000   0.009120  -77.718330  0.344124
-126.000000   47.000030   10.000000   0.004243  -75.289700  0.331386
-125.000000   47.000030   10.000000   -0.000571  -71.546230  0.296858
-124.000000   47.000000   10.000000   -0.005403  -71.002390  0.569654
-123.000000   47.000020   10.000000   -0.009373  -68.865840  0.576834
-122.000000   46.999990   10.000000   -0.009768  -68.489040  0.542487
-121.000000   47.000010   10.000000   -0.005242  -69.897130  0.495540
-120.000000   47.000000   10.000000   0.000722  -72.461490  0.465827
-119.000000   47.000020   10.000000   0.005227  -75.843350  0.407544
-118.000000   47.000000   10.000000   0.007723  -80.293290  0.328999
-117.000000   47.000020   10.000000   0.011756  -87.920300  0.228444
-116.000000   47.000010   10.000000   0.014900  72.269400  0.139825
-115.000000   47.000010   10.000000   0.015931  45.958900  0.172189
-114.000000   47.000000   10.000000   0.016821  34.627830  0.285347
-113.000000   47.000020   10.000000   0.017844  30.830850  0.369282
-112.000000   47.000020   10.000000   0.021654  29.792150  0.412785
-111.000000   47.000000   10.000000   0.023860  28.827840  0.372455
-110.000000   47.000010   10.000000   0.020052  27.781060  0.310688
-109.000000   47.000020   10.000000   0.013340  25.537110  0.259844
-108.000000   47.000010   10.000000   0.013079  22.788270  0.241211
-107.000000   47.000000   10.000000   0.018784  19.335580  0.236055
-106.000000   47.000010   10.000000   0.021008  17.049630  0.241172
-105.000000   47.000000   10.000000   0.022405  15.996230  0.233445
-104.000000   47.000030   10.000000   0.025293  15.971150  0.203007
-103.000000   47.000000   10.000000   0.026235  18.042370  0.149803
-102.000000   47.000010   10.000000   0.028794  25.520590  0.070677
-101.000000   47.000020   10.000000   0.027984  76.958200  0.045455
-100.000000   47.000010   10.000000   0.023478  -87.609350  0.113053
-99.000030   46.999990   10.000000   0.021538  -85.352290  0.171953
-98.000020   47.000020   10.000000   0.021555  -85.800060  0.215236
-96.999980   47.000020   10.000000   0.020023  -87.613430  0.240033
-95.999970   47.000000   10.000000   0.018579  -89.874420  0.246940
-95.000020   47.000000   10.000000   0.018280  87.837610  0.250751
-93.999990   47.000020   10.000000   0.019778  85.706840  0.258077
-93.000000   47.000000   10.000000   0.019512  84.265750  0.262970
-92.000000   47.000010   10.000000   0.017067  83.420210  0.269871
-91.000020   47.000020   10.000000   0.015508  83.049930  0.304000
-90.000000   47.000000   10.000000   0.016002  82.858480  0.319704
-88.999990   47.000020   10.000000   0.016587  82.623990  0.332627
-88.000000   47.000010   10.000000   0.016619  82.338790  0.342895
-87.000010   47.000000   10.000000   0.018282  82.221930  0.346092
-86.000010   47.000020   10.000000   0.019152  82.092660  0.335460
-84.999980   47.000000   10.000000   0.021386  83.057910  0.305140
-84.000030   47.000000   10.000000   0.025032  84.925290  0.247296
-83.000020   47.000020   10.000000   0.027237  89.445340  0.198937
-81.999990   47.000020   10.000000   0.027043  -84.476680  0.158946
-80.999970   46.999990   10.000000   0.026715  -70.408970  0.130463
-79.999990   47.000010   10.000000   0.026238  -57.305420  0.129682
-79.000010   47.000020   10.000000   0.024508  -46.722130  0.154287
-77.999980   47.000010   10.000000   0.022436  -41.170070  0.173380
-77.000050   47.000000   10.000000   0.020578  -37.782480  0.168106
-76.000020   47.000030   10.000000   0.019426  -34.403900  0.140319
-75.000020   47.000000   10.000000   0.018234  -29.221400  0.086868
-74.000020   47.000010   10.000000   0.016490  2.513394  0.024429
-73.000020   47.000000   10.000000   0.014650  49.373580  0.091353
-72.000020   47.000010   10.000000   0.013375  55.841990  0.188027
-71.000040   47.000020   10.000000   0.013931  59.172440  0.259616
-70.000010   47.000010   10.000000   0.010296  62.531800  0.376968
-68.999980   47.000000   10.000000   0.003337  65.892620  0.476514
-67.999990   47.000020   10.000000   -0.001999  69.167150  0.557535
-66.999970   47.000020   10.000000   -0.002149  71.761990  0.571640
-66.000040   47.000000   10.000000   0.002691  74.178280  0.572456
-64.999950   47.000010   10.000000   0.010950  76.896970  0.524230
-64.000020   47.000010   10.000000   0.016910  80.860740  0.436007
-62.999980   47.000020   10.000000   0.018448  86.486030  0.359069
-62.000030   47.000000   10.000000   0.016586  -83.631400  0.304706
-61.000030   47.000020   10.000000   0.013779  -72.733310  0.286808
-60.000000   47.000000   10.000000   0.009869  -59.192010  0.334967
-58.999980   47.000010   10.000000   0.009391  -45.448330  0.431010
-58.000000   46.999990   10.000000   0.008792  -34.448800  0.553082
-56.999990   47.000020   10.000000   0.006040  -26.906690  0.798999
-56.000010   47.000000   10.000000   0.009050  -22.961710  0.994268
-54.999990   47.000030   10.000000   0.002691  -20.269830  1.208163
-54.000010   47.000030   10.000000   -0.000361  -18.078530  1.306835
-52.999970   47.000010   10.000000   0.007468  -15.557970  1.303698
-51.999980   47.000030   10.000000   0.016447  -13.318170  1.296996
-50.999970   47.000020   10.000000   0.022745  -10.305710  1.280343
-50.000000   47.000010   10.000000   0.023164  -7.769500  1.305201
-140.000000   47.999980   10.000000   0.000083  -22.338450  0.042511
-139.000000   47.999970   10.000000   0.000843  -22.847830  0.042383
-138.000000   48.000000   10.000000   0.002598  -22.501020  0.043383
-137.000000   47.999980   10.000000   0.002924  -25.562110  0.040982
-136.000000   47.999970   10.000000   0.001482  -33.620400  0.029763
-135.000000   47.999990   10.000000   -0.001205  -60.979370  0.029362
-134.000000   47.999970   10.000000   -0.007850  -74.200450  0.059726
-133.000000   47.999980   10.000000   -0.015171  -73.119820  0.059212
-132.000000   48.000000   10.000000   -0.022289  -70.984170  0.112925
-131.000000   47.999970   10.000000   -0.023530  -70.084570  0.176218
-130.000000   47.999980   10.000000   -0.015991  -71.797910  0.355662
-129.000000   47.999970   10.000000   -0.001805  -72.787450  0.415875
-128.000000   48.000010   10.000000   0.007428  -74.375310  0.414674
-127.000000   47.999970   10.000000   0.003542  -74.756550  0.393081
-126.000000   47.999990   10.000000   -0.000986  -73.070490  0.312975
-125.000000   48.000000   10.000000   0.004337  -72.408910  0.571414
-124.000000   47.999970   10.000000   0.010354  -69.228170  0.533346
-123.000000   47.999990   10.000000   0.009842  -67.179790  0.515790
-122.000000   47.999980   10.000000   0.003357  -66.697110  0.472198
-121.000000   47.999970   10.000000   0.001215  -68.376640  0.364783
-120.000000   47.999970   10.000000   0.003820  -71.429370  0.364821
-119.000000   47.999990   10.000000   0.007123  -76.615520  0.314219
-118.000000   47.999980   10.000000   0.010341  -83.701600  0.250097
-117.000000   47.999980   10.000000   0.014531  85.931380  0.203843
-116.000000   47.999970   10.000000   0.016184  69.510410  0.158168
-115.000000   48.000000   10.000000   0.016499  51.532260  0.164492
-114.000000   47.999970   10.000000   0.018619  41.554600  0.217605
-113.000000   47.999990   10.000000   0.020831  35.476000  0.262953
-112.000000   48.000000   10.000000   0.023693  34.446620  0.274863
-111.000000   47.999970   10.000000   0.024114  33.713470  0.248140
-110.000000   47.999990   10.000000   0.021883  31.566520  0.210618
-109.000000   48.000000   10.000000   0.020415  27.443740  0.186209
-108.000000   48.000000   10.000000   0.021658  23.410870  0.184643
-107.000000   48.000000   10.000000   0.025257  19.739810  0.198038
-106.000000   47.999980   10.000000   0.026385  17.550530  0.210846
-105.000000   47.999980   10.000000   0.025555  16.898840  0.208470
-104.000000   48.000010   10.000000   0.023986  17.226200  0.177281
-103.000000   48.000010   10.000000   0.024216  20.563180  0.122349
-102.000000   47.999990   10.000000   0.024864  32.978680  0.060041
-101.000000   47.999970   10.000000   0.023778  78.206280  0.061139
-100.000000   47.999970   10.000000   0.020510  -89.407050  0.134592
-99.000020   47.999990   10.000000   0.015110  -87.181920  0.203930
-98.000020   47.999970   10.000000   0.012475  -87.808350  0.240294
-97.000040   47.999960   10.000000   0.010331  -89.751130  0.267697
-95.999960   47.999960   10.000000   0.011198  87.771900  0.269604
-95.000000   47.999990   10.000000   0.013882  85.491150  0.271493
-94.000010   47.999980   10.000000   0.016456  83.863940  0.272776
-93.000030   47.999970   10.000000   0.020964  83.213870  0.273483
-92.000030   48.000000   10.000000   0.022825  82.967730  0.280563
-91.000040   47.999970   10.000000   0.023036  83.267970  0.287001
-90.000000   48.000000   10.000000   0.022268  83.313170  0.299763
-88.999970   47.999970   10.000000   0.018829  83.014050  0.330469
-87.999980   48.000000   10.000000   0.017791  82.152410  0.347767
-86.999980   47.999970   10.000000   0.020775  81.037990  0.348586
-85.999990   47.999980   10.000000   0.025676  79.424690  0.332675
-85.000010   47.999990   10.000000   0.027085  77.657660  0.323639
-84.000030   47.999960   10.000000   0.027509  76.390400  0.311923
-82.999960   47.999960   10.000000   0.026982  76.079130  0.286479
-81.999990   47.999970   10.000000   0.025094  76.038530  0.260867
-80.999980   47.999990   10.000000   0.021676  78.356060  0.208204
-80.000000   47.999970   10.000000   0.017114  79.825570  0.173437
-78.999980   47.999970   10.000000   0.012254  84.787020  0.114805
-77.999980   47.999990   10.000000   0.008425  88.158140  0.068562
-77.000020   48.000010   10.000000   0.006557  85.461900  0.027715
-76.000020   48.000010   10.000000   0.006898  38.126580  0.012319
-74.999990   47.999980   10.000000   0.010688  32.640090  0.049998
-73.999990   47.999980   10.000000   0.014614  37.439620  0.081980
-72.999980   48.000000   10.000000   0.017641  43.785700  0.116782
-72.000010   48.000000   10.000000   0.017632  49.899960  0.154264
-70.999960   48.000000   10.000000   0.015649  56.396290  0.205399
-69.999980   47.999990   10.000000   0.015848  62.524600  0.283050
-68.999980   47.999970   10.000000   0.013780  66.697630  0.354953
-68.000020   48.000000   10.000000   0.007622  70.900480  0.416455
-66.999980   47.999990   10.000000   0.002522  73.545850  0.470029
-65.999980   47.999970   10.000000   0.004256  75.386270  0.495248
-64.999980   48.000000   10.000000   0.008662  76.369250  0.444519
-64.000020   47.999970   10.000000   0.013325  77.325430  0.365877
-63.000020   47.999980   10.000000   0.019244  79.804190  0.257993
-61.999980   47.999980   10.000000   0.021210  87.191690  0.167015
-60.999970   47.999990   10.000000   0.007975  -56.065950  0.168276
-60.000030   47.999970   10.000000   0.010069  -46.833670  0.074747
-59.000000   47.999970   10.000000   0.007736  -43.455960  0.207585
-57.999970   47.999980   10.000000   0.003631  -29.659710  0.298459
-56.999960   47.999990   10.000000   0.000666  -21.032600  0.435325
-56.000000   47.999970   10.000000   -0.003760  -16.468590  0.632229
-54.999990   48.000000   10.000000   -0.007682  -14.191740  0.862048
-53.999970   47.999990   10.000000   -0.002591  -12.562260  1.052465
-53.000000   47.999970   10.000000   0.007311  -11.146070  1.187245
-52.000000   48.000010   10.000000   0.011446  -9.769415  1.317763
-50.999970   47.999970   10.000000   0.007692  -8.384821  1.460107
-49.999970   47.999980   10.000000   0.012450  -6.743058  1.583033
-140.000000   48.999980   10.000000   0.001670  -26.204600  0.060567
-139.000000   49.000000   10.000000   -0.000285  -28.343170  0.053092
-138.000000   49.000000   10.000000   -0.000058  -29.000520  0.051340
-137.000000   49.000000   10.000000   0.001527  -36.799730  0.036536
-136.000000   48.999980   10.000000   -0.000729  -70.742060  0.032727
-135.000000   48.999980   10.000000   -0.005547  -84.888700  0.065008
-134.000000   48.999980   10.000000   -0.008747  -85.824550  0.118219
-133.000000   49.000000   10.000000   -0.013488  -82.242730  0.178347
-132.000000   49.000000   10.000000   -0.019471  -76.942500  0.279109
-131.000000   49.000000   10.000000   -0.013880  -72.182250  0.214897
-130.000000   48.999980   10.000000   -0.007973  -71.550640  0.391244
-129.000000   49.000020   10.000000   -0.001549  -71.213900  0.373698
-128.000000   49.000020   10.000000   -0.000310  -71.216100  0.395461
-127.000000   49.000000   10.000000   -0.003981  -70.059480  0.305151
-126.000000   48.999980   10.000000   0.002794  -67.190980  0.286830
-124.999900   49.000000   10.000000   0.009584  -66.099110  0.546868
-124.000000   48.999990   10.000000   0.011810  -63.774750  0.552967
-123.000000   48.999980   10.000000   0.007838  -60.563970  0.256572
-122.000000   49.000000   10.000000   0.001603  -61.674820  0.240267
-121.000000   48.999990   10.000000   -0.000166  -63.342900  0.377160
-120.000000   49.000000   10.000000   0.003023  -67.258200  0.339268
-118.999900   49.000000   10.000000   0.005897  -74.700280  0.263432
-118.000000   48.999980   10.000000   0.009011  -87.569030  0.186125
-117.000000   49.000020   10.000000   0.012230  78.182170  0.161129
-116.000000   49.000020   10.000000   0.015240  64.649780  0.163668
-115.000000   49.000020   10.000000   0.016941  52.420300  0.173536
-114.000000   49.000010   10.000000   0.019238  44.844440  0.194753
-113.000000   48.999990   10.000000   0.024333  42.447530  0.206249
-112.000000   48.999990   10.000000   0.026931  42.182620  0.190215
-110.999900   48.999990   10.000000   0.025146  41.629780  0.156490
-110.000000   49.000010   10.000000   0.024740  38.239810  0.119110
-109.000000   49.000010   10.000000   0.025492  30.440450  0.099053
-108.000000   49.000000   10.000000   0.028532  20.032620  0.109375
-107.000000   48.999980   10.000000   0.028608  15.020320  0.134525
-106.000000   48.999980   10.000000   0.027105  12.025360  0.159865
-105.000000   48.999990   10.000000   0.027746  10.199820  0.163905
-104.000000   49.000000   10.000000   0.025667  9.035387  0.145511
-103.000000   49.000000   10.000000   0.021530  7.037225  0.102218
-102.000000   49.000020   10.000000   0.022312  6.656832  0.041331
-101.000000   48.999980   10.000000   0.019950  -76.675990  0.030278
-100.000000   49.000000   10.000000   0.014636  -80.759860  0.100245
-98.999990   49.000000   10.000000   0.013005  -83.571030  0.164043
-97.999950   48.999980   10.000000   0.010295  -85.923030  0.207022
-96.999990   48.999990   10.000000   0.007285  -89.252700  0.227130
-95.999980   49.000000   10.000000   0.007311  87.067990  0.226540
-95.000040   48.999980   10.000000   0.011684  83.730690  0.236792
-94.000050   48.999980   10.000000   0.015156  81.416160  0.246798
-93.000030   48.999980   10.000000   0.019586  80.378880  0.255803
-91.999990   49.000020   10.000000   0.024400  80.154450  0.261406
-91.000020   48.999980   10.000000   0.025714  80.703200  0.267139
-90.000000   49.000020   10.000000   0.025027  81.286610  0.274453
-88.999990   48.999980   10.000000   0.024515  81.457020  0.282407
-88.000020   49.000020   10.000000   0.023171  80.806760  0.285170
-86.999960   48.999980   10.000000   0.026349  79.252680  0.289433
-85.999960   48.999980   10.000000   0.030272  76.676060  0.294202
-84.999960   48.999980   10.000000   0.030353  74.488930  0.301310
-84.000020   49.000000   10.000000   0.028909  72.500250  0.317529
-83.000000   48.999990   10.000000   0.026967  71.659460  0.331622
-82.000040   48.999980   10.000000   0.025384  71.742450  0.336855
-81.000020   49.000000   10.000000   0.023991  72.203980  0.333381
-79.999970   49.000000   10.000000   0.020414  72.703190  0.315954
-79.000050   48.999980   10.000000   0.016743  72.260880  0.291673
-78.000020   49.000020   10.000000   0.011669  70.488560  0.267292
-76.999960   49.000000   10.000000   0.005747  66.819920  0.237075
-75.999990   49.000000   10.000000   0.002743  61.970170  0.221932
-75.000020   48.999990   10.000000   0.002175  58.700760  0.231683
-73.999970   48.999980   10.000000   0.002825  56.462300  0.227821
-73.000010   48.999980   10.000000   0.006529  56.757870  0.231873
-72.000020   49.000000   10.000000   0.009472  59.686240  0.246937
-70.999970   49.000010   10.000000   0.009126  64.115750  0.253462
-70.000020   49.000010   10.000000   0.009937  68.651440  0.282607
-69.000050   48.999990   10.000000   0.014645  73.927690  0.333470
-68.000040   48.999990   10.000000   0.017268  76.318870  0.190580
-67.000050   48.999990   10.000000   0.014132  79.443050  0.211300
-66.000030   49.000010   10.000000   0.010074  81.231270  0.432589
-65.000020   49.000020   10.000000   0.006121  81.187720  0.394548
-63.999980   49.000020   10.000000   0.005406  82.088670  0.133751
-62.999990   49.000020   10.000000   0.007128  81.031200  0.186497
-61.999990   48.999980   10.000000   0.018605  72.448630  0.165150
-61.000060   49.000000   10.000000   0.017157  66.670110  0.014184
-59.999980   49.000000   10.000000   0.016507  62.623480  0.006677
-59.000010   48.999990   10.000000   0.011415  11.302660  0.007570
-57.999960   49.000000   10.000000   0.005844  -3.038954  0.073184
-56.999980   48.999980   10.000000   0.000457  -3.168900  0.209259
-55.999980   48.999990   10.000000   -0.003835  -4.041979  0.382310
-55.000050   49.000000   10.000000   -0.005412  -4.299119  0.602557
-53.999980   48.999980   10.000000   -0.006673  -4.504486  0.804489
-53.000050   49.000000   10.000000   -0.004408  -5.052715  0.689080
-52.000020   49.000020   10.000000   0.000317  -5.326784  0.988864
-51.000000   49.000020   10.000000   -0.014190  -5.399805  5.582722
-50.000010   48.999980   10.000000   -0.017551  -5.379681  7.169633
-140.000000   50.000010   10.000000   -0.001968  -31.134520  0.073729
-139.000000   49.999970   10.000000   -0.001883  -33.330990  0.063917
-138.000000   49.999970   10.000000   0.000331  -40.077500  0.044346
-137.000000   50.000000   10.000000   0.002111  -74.659110  0.039294
-136.000000   49.999990   10.000000   -0.001266  85.570640  0.088119
-135.000000   50.000000   10.000000   -0.005116  82.039140  0.158699
-134.000000   49.999990   10.000000   -0.003746  82.755520  0.234567
-133.000000   50.000000   10.000000   -0.007831  86.877260  0.286757
-132.000000   49.999970   10.000000   -0.011505  -87.903670  0.327530
-131.000000   49.999970   10.000000   0.001358  -80.447310  0.334987
-130.000000   50.000010   10.000000   0.013031  -75.445500  0.313989
-129.000000   50.000000   10.000000   0.013983  -71.183400  0.334262
-127.999900   49.999990   10.000000   0.006870  -68.278650  0.283938
-127.000000   50.000010   10.000000   0.011516  -65.000850  0.543713
-126.000000   49.999990   10.000000   0.016057  -62.212120  0.532985
-125.000000   50.000010   10.000000   0.016552  -57.833210  0.293395
-124.000000   49.999990   10.000000   0.014541  -57.101620  0.569422
-123.000000   49.999980   10.000000   0.009722  -55.981670  0.521348
-122.000000   50.000000   10.000000   0.003943  -56.350460  0.465097
-121.000000   49.999990   10.000000   0.000719  -58.074410  0.446010
-120.000000   49.999990   10.000000   0.003118  -62.340070  0.316122
-119.000000   50.000020   10.000000   0.006209  -69.027960  0.233754
-118.000000   49.999990   10.000000   0.008214  -81.013850  0.166514
-117.000000   50.000000   10.000000   0.012102  78.393990  0.132797
-116.000000   50.000000   10.000000   0.017507  60.391780  0.140038
-115.000000   50.000000   10.000000   0.021524  51.345310  0.149454
-114.000000   49.999990   10.000000   0.023527  47.062520  0.161170
-113.000000   50.000010   10.000000   0.025428  47.325250  0.148969
-112.000000   49.999980   10.000000   0.023351  49.623540  0.129504
-111.000000   49.999990   10.000000   0.017205  53.753590  0.093427
-110.000000   49.999990   10.000000   0.017529  54.256450  0.056718
-109.000000   49.999980   10.000000   0.019232  41.870370  0.029763
-108.000000   49.999980   10.000000   0.016638  9.223572  0.044146
-107.000000   50.000000   10.000000   0.013105  1.938455  0.088501
-106.000000   50.000010   10.000000   0.012926  -0.528958  0.122157
-105.000000   49.999970   10.000000   0.016803  -2.450528  0.142441
-104.000000   50.000000   10.000000   0.015074  -5.549426  0.145164
-103.000000   49.999990   10.000000   0.012769  -8.577330  0.127310
-102.000000   50.000010   10.000000   0.015443  -15.651950  0.097828
-101.000000   50.000020   10.000000   0.017539  -30.630650  0.071096
-100.000000   49.999980   10.000000   0.016968  -51.111440  0.070439
-98.999980   50.000020   10.000000   0.015713  -60.654450  0.030616
-97.999970   50.000000   10.000000   0.015425  -72.125210  0.045271
-96.999980   49.999990   10.000000   0.012945  -78.791020  0.055195
-95.999990   50.000000   10.000000   0.010708  -85.595280  0.060473
-95.000020   49.999970   10.000000   0.012261  87.915200  0.066616
-93.999980   50.000020   10.000000   0.015443  83.570570  0.073434
-92.999990   50.000000   10.000000   0.019681  78.808010  0.175134
-92.000020   49.999980   10.000000   0.022304  79.749690  0.094777
-91.000040   49.999990   10.000000   0.026834  77.621420  0.198557
-90.000000   49.999980   10.000000   0.026001  78.340100  0.213508
-88.999960   49.999990   10.000000   0.024298  79.951300  0.112340
-87.999980   49.999980   10.000000   0.025196  79.314070  0.112902
-87.000010   50.000000   10.000000   0.026634  77.830020  0.114929
-86.000020   50.000020   10.000000   0.027662  75.798900  0.120796
-84.999980   49.999970   10.000000   0.027398  74.010950  0.131631
-84.000020   50.000000   10.000000   0.026875  73.015980  0.140965
-83.000020   49.999990   10.000000   0.025929  72.777440  0.154736
-82.000030   50.000000   10.000000   0.023609  73.140970  0.167593
-81.000020   50.000020   10.000000   0.021402  73.903230  0.177798
-79.999980   49.999980   10.000000   0.021248  73.910740  0.183317
-79.000010   50.000020   10.000000   0.021066  73.309730  0.189737
-78.000020   50.000010   10.000000   0.020479  71.619670  0.191914
-76.999980   49.999990   10.000000   0.019436  69.460150  0.191356
-76.000020   50.000000   10.000000   0.014722  66.789250  0.189926
-74.999970   49.999970   10.000000   0.010032  65.021320  0.195399
-74.000010   50.000010   10.000000   0.006434  64.725550  0.426844
-73.000000   50.000000   10.000000   0.003920  65.275070  0.427276
-71.999970   49.999980   10.000000   0.003731  67.075670  0.411713
-70.999980   49.999980   10.000000   0.006767  70.168870  0.414304
-70.000030   49.999990   10.000000   0.009094  74.508450  0.406503
-68.999990   49.999990   10.000000   0.010503  78.896500  0.416809
-67.999960   49.999980   10.000000   0.013138  83.091080  0.428138
-66.999980   50.000010   10.000000   0.016552  85.134250  0.212639
-65.999990   49.999990   10.000000   0.016353  87.716470  0.211971
-65.000030   50.000000   10.000000   0.009251  88.967430  0.188382
-64.000020   50.000000   10.000000   0.000792  88.628290  0.151076
-63.000030   50.000000   10.000000   -0.003085  85.468910  0.100815
-61.999990   49.999990   10.000000   -0.000584  78.784520  0.066868
-61.000020   50.000020   10.000000   0.005417  68.479220  0.054783
-60.000040   49.999990   10.000000   0.006775  63.253000  0.058042
-59.000050   49.999990   10.000000   0.003435  60.526720  0.066343
-57.999980   50.000000   10.000000   0.002949  53.918170  0.066973
-56.999990   49.999980   10.000000   0.004816  36.629060  0.127499
-56.000020   49.999990   10.000000   0.004203  17.655550  0.104042
-54.999990   50.000010   10.000000   -0.000261  7.312315  0.197915
-54.000010   49.999990   10.000000   -0.006292  2.519373  0.355779
-53.000000   50.000010   10.000000   -0.011122  0.003823  0.577075
-52.000050   49.999990   10.000000   -0.020517  -1.236850  2.470094
-51.000050   50.000000   10.000000   -0.025006  -2.240135  4.913108
-50.000030   50.000010   10.000000   -0.023464  -2.728675  6.156149
-140.000000   51.000000   10.000000   -0.000775  -37.693590  0.073070
-139.000000   50.999990   10.000000   0.000864  -44.578090  0.060891
-138.000000   50.999980   10.000000   0.003118  -65.171880  0.055172
-137.000000   51.000000   10.000000   0.003146  -89.015110  0.089910
-136.000000   50.999970   10.000000   0.000277  80.984380  0.183979
-135.000000   51.000010   10.000000   0.000118  78.271510  0.288143
-134.000000   50.999970   10.000000   0.006193  78.137920  0.393222
-133.000000   51.000000   10.000000   0.003792  80.228790  0.415711
-132.000000   50.999980   10.000000   0.002612  84.425530  0.361537
-131.000000   50.999990   10.000000   0.010333  -87.808570  0.276729
-130.000000   51.000000   10.000000   0.005723  -80.336650  0.233453
-129.000000   50.999980   10.000000   0.004636  -71.889410  0.231723
-128.000000   51.000000   10.000000   0.011485  -64.665760  0.256922
-127.000000   50.999980   10.000000   0.010897  -58.714580  0.256273
-126.000000   50.999970   10.000000   0.011357  -56.213600  0.534696
-125.000000   50.999980   10.000000   0.008988  -53.649600  0.556848
-124.000000   51.000010   10.000000   0.007127  -52.118760  0.498681
-123.000000   51.000010   10.000000   0.006090  -52.300350  0.467802
-122.000000   51.000000   10.000000   0.006277  -53.602950  0.463749
-121.000000   51.000010   10.000000   0.005819  -55.921690  0.414320
-120.000000   51.000000   10.000000   0.007978  -59.718490  0.307050
-119.000000   50.999990   10.000000   0.011826  -64.923880  0.218232
-118.000000   50.999990   10.000000   0.016184  -76.797600  0.117034
-117.000000   51.000010   10.000000   0.016646  77.314530  0.072014
-116.000000   50.999970   10.000000   0.019546  53.732930  0.090306
-115.000000   50.999980   10.000000   0.025130  45.553420  0.117904
-114.000000   51.000010   10.000000   0.025255  43.162440  0.121788
-113.000000   51.000000   10.000000   0.024949  45.068130  0.105837
-112.000000   50.999980   10.000000   0.021921  49.903080  0.081049
-111.000000   51.000000   10.000000   0.016673  57.792000  0.058900
-110.000000   50.999980   10.000000   0.013325  65.739700  0.036337
-109.000000   51.000000   10.000000   0.011625  19.903930  0.039495
-108.000000   50.999990   10.000000   0.010491  11.788330  0.052439
-107.000000   51.000010   10.000000   0.006965  7.198920  0.071132
-106.000000   51.000000   10.000000   0.007200  3.887124  0.087002
-104.999900   50.999980   10.000000   0.011589  0.322163  0.093830
-104.000000   51.000020   10.000000   0.014621  -2.421550  0.092735
-103.000000   51.000020   10.000000   0.015707  -5.644272  0.086238
-102.000000   50.999990   10.000000   0.017296  -10.681230  0.072034
-101.000100   51.000010   10.000000   0.017955  -17.373850  0.057447
-100.000000   50.999980   10.000000   0.016263  -26.728590  0.047869
-99.000010   50.999980   10.000000   0.014269  -36.027290  0.043694
-98.000000   50.999980   10.000000   0.014909  -44.372480  0.041703
-96.999950   51.000000   10.000000   0.015158  -50.261150  0.040056
-96.000030   50.999970   10.000000   0.013717  -56.312980  0.035934
-95.000020   50.999970   10.000000   0.014330  -65.662280  0.030367
-93.999980   51.000000   10.000000   0.016439  -72.976970  0.027137
-92.999960   51.000020   10.000000   0.017681  -87.295670  0.031026
-91.999960   50.999990   10.000000   0.019865  84.774510  0.040689
-91.000020   50.999990   10.000000   0.023143  82.447750  0.046778
-90.000000   50.999980   10.000000   0.024685  81.272250  0.055203
-88.999990   50.999990   10.000000   0.022337  80.997830  0.061679
-88.000050   50.999990   10.000000   0.021572  80.720900  0.066972
-87.000030   51.000020   10.000000   0.024140  80.112720  0.072046
-86.000020   51.000000   10.000000   0.025265  79.155580  0.079366
-84.999980   50.999970   10.000000   0.024928  78.311310  0.091514
-83.999980   50.999970   10.000000   0.023772  78.125640  0.105692
-83.000040   51.000000   10.000000   0.022092  78.137210  0.126383
-82.000000   50.999980   10.000000   0.022479  78.284790  0.146520
-80.999990   50.999980   10.000000   0.023344  78.253430  0.169381
-79.999980   50.999980   10.000000   0.023355  77.472790  0.190178
-78.999950   51.000010   10.000000   0.022402  75.997710  0.208927
-77.999980   50.999990   10.000000   0.020693  74.310520  0.218423
-76.999990   51.000020   10.000000   0.021577  72.241050  0.228159
-76.000020   51.000020   10.000000   0.022425  70.692020  0.236591
-75.000050   50.999980   10.000000   0.021346  69.443660  0.246988
-73.999990   51.000000   10.000000   0.018277  68.681510  0.255150
-72.999960   51.000010   10.000000   0.017047  68.947140  0.261757
-72.000050   50.999990   10.000000   0.014884  69.895130  0.256890
-71.000000   51.000000   10.000000   0.013355  71.676510  0.255393
-70.000050   50.999980   10.000000   0.014947  74.271550  0.247244
-69.000020   51.000000   10.000000   0.016861  78.097670  0.247448
-67.999960   50.999980   10.000000   0.014090  81.655120  0.239807
-67.000010   51.000000   10.000000   0.011907  85.232510  0.230462
-65.999980   51.000010   10.000000   0.012938  88.097290  0.216016
-64.999990   50.999980   10.000000   0.012902  -89.805560  0.191354
-64.000010   50.999970   10.000000   0.008775  -88.921840  0.151415
-62.999980   51.000010   10.000000   0.001016  -89.331350  0.120301
-62.000030   50.999990   10.000000   -0.004984  87.006010  0.089058
-60.999970   50.999990   10.000000   -0.006769  81.546580  0.070721
-60.000020   51.000000   10.000000   -0.008756  75.487510  0.069082
-59.000010   51.000010   10.000000   -0.007661  70.627350  0.075444
-57.999950   51.000000   10.000000   0.000535  66.274720  0.078302
-57.000030   51.000010   10.000000   0.011488  57.592260  0.070942
-55.999990   51.000010   10.000000   0.016261  38.857930  0.065588
-54.999980   50.999980   10.000000   0.011170  16.720880  0.114466
-53.999990   50.999970   10.000000   0.002618  7.264489  0.237152
-53.000020   50.999980   10.000000   -0.005064  3.618443  0.444278
-52.000020   51.000000   10.000000   -0.024475  1.935140  3.085086
-50.999950   50.999980   10.000000   -0.029193  1.178275  3.731626
-50.000050   51.000000   10.000000   -0.029816  0.706658  4.513463
-140.000000   52.000010   10.000000   0.001943  -43.768170  0.086575
-139.000000   52.000020   10.000000   0.004334  -53.955200  0.078857
-138.000000   52.000000   10.000000   0.004943  -71.088010  0.086760
-137.000000   51.999990   10.000000   0.000883  -89.069980  0.147360
-136.000000   52.000000   10.000000   -0.002813  83.847620  0.237501
-135.000000   52.000010   10.000000   0.001105  80.488590  0.318505
-134.000000   52.000000   10.000000   0.015488  79.157970  0.383159
-133.000000   51.999990   10.000000   0.022491  80.222160  0.381406
-132.000000   52.000000   10.000000   0.015687  84.390500  0.320408
-131.000000   52.000020   10.000000   0.009830  -89.221430  0.208452
-130.000000   52.000010   10.000000   0.004658  -78.330970  0.190539
-129.000000   52.000000   10.000000   0.006296  -67.335660  0.199497
-128.000000   52.000020   10.000000   0.007414  -57.654490  0.217942
-127.000000   52.000010   10.000000   0.002030  -52.074440  0.235415
-126.000000   51.999990   10.000000   0.000992  -49.188940  0.473103
-125.000000   51.999990   10.000000   -0.000058  -48.106590  0.500470
-124.000000   52.000020   10.000000   -0.002680  -47.633200  0.253477
-123.000000   51.999990   10.000000   0.002784  -49.953550  0.455037
-122.000000   52.000000   10.000000   0.004668  -51.651430  0.199646
-120.999900   52.000000   10.000000   0.010402  -56.342840  0.330153
-120.000000   51.999980   10.000000   0.012048  -60.661330  0.239341
-119.000000   52.000020   10.000000   0.014836  -65.340730  0.157988
-118.000000   51.999990   10.000000   0.019807  -75.634850  0.072587
-117.000000   52.000020   10.000000   0.022905  70.785210  0.036797
-116.000100   52.000010   10.000000   0.026147  39.558060  0.072264
-115.000000   52.000010   10.000000   0.021675  23.805010  0.227212
-114.000000   52.000000   10.000000   0.022038  22.605350  0.280867
-113.000000   51.999990   10.000000   0.017082  22.185060  0.076840
-112.000000   52.000020   10.000000   0.012694  22.901130  0.061082
-111.000000   52.000020   10.000000   0.007525  23.891570  0.046235
-110.000000   52.000020   10.000000   0.006421  22.864760  0.033027
-109.000000   51.999990   10.000000   0.013631  16.719250  0.027330
-108.000000   52.000000   10.000000   0.021518  6.173595  0.028004
-107.000000   52.000000   10.000000   0.021820  -2.452447  0.035407
-106.000000   52.000000   10.000000   0.017821  -8.151486  0.042389
-105.000000   52.000000   10.000000   0.015662  -13.110890  0.049307
-104.000000   52.000010   10.000000   0.017892  -17.186750  0.051625
-103.000000   51.999990   10.000000   0.016257  -21.453660  0.047765
-102.000000   51.999990   10.000000   0.015003  -25.206570  0.043914
-101.000000   52.000030   10.000000   0.017365  -29.324020  0.041958
-100.000000   51.999980   10.000000   0.016162  -32.672760  0.040348
-99.000050   52.000010   10.000000   0.011176  -35.067280  0.042209
-98.000000   52.000000   10.000000   0.011734  -36.742490  0.047429
-96.999950   52.000020   10.000000   0.015523  -38.144180  0.049621
-95.999980   51.999990   10.000000   0.017381  -39.531290  0.050193
-94.999980   52.000000   10.000000   0.015381  -40.156380  0.049467
-94.000010   51.999990   10.000000   0.014345  -41.014860  0.044868
-93.000030   51.999990   10.000000   0.014577  -42.259280  0.037212
-92.000040   51.999990   10.000000   0.014415  -43.188170  0.032241
-91.000020   51.999980   10.000000   0.015946  -45.522880  0.028279
-90.000000   52.000010   10.000000   0.016965  -47.030890  0.028489
-88.999990   51.999980   10.000000   0.020172  -55.308080  0.026505
-87.999960   51.999990   10.000000   0.022113  -58.436110  0.028532
-86.999980   51.999990   10.000000   0.023591  -64.490350  0.030500
-86.000000   51.999990   10.000000   0.024560  -71.198400  0.033969
-85.000020   52.000000   10.000000   0.021753  -80.754580  0.042875
-84.000020   51.999990   10.000000   0.019669  -86.604480  0.056416
-83.000040   52.000020   10.000000   0.019079  88.669480  0.077636
-82.000000   52.000000   10.000000   0.017964  85.993550  0.100802
-80.999950   52.000010   10.000000   0.017169  83.843320  0.123233
-79.999980   51.999980   10.000000   0.020403  81.142990  0.152094
-79.000020   52.000030   10.000000   0.023507  79.113300  0.167891
-78.000040   51.999990   10.000000   0.024183  76.961590  0.187202
-77.000050   51.999990   10.000000   0.022289  74.950010  0.203021
-76.000020   52.000010   10.000000   0.020333  73.592820  0.218520
-74.999980   52.000000   10.000000   0.020474  72.448780  0.233838
-73.999990   52.000000   10.000000   0.021463  71.781910  0.240036
-73.000040   52.000000   10.000000   0.021042  71.490870  0.246582
-72.000030   52.000000   10.000000   0.017398  71.411870  0.246284
-71.000020   51.999990   10.000000   0.014479  72.247530  0.246477
-69.999990   52.000020   10.000000   0.013580  73.533510  0.249909
-68.999990   52.000020   10.000000   0.013399  75.468330  0.253656
-67.999980   52.000020   10.000000   0.013034  77.605930  0.241883
-66.999960   51.999990   10.000000   0.013951  80.235000  0.238765
-66.000000   52.000000   10.000000   0.011527  82.890090  0.219815
-65.000030   52.000010   10.000000   0.008452  85.208440  0.196822
-63.999950   52.000010   10.000000   0.008662  86.484540  0.170988
-62.999970   52.000020   10.000000   0.011815  87.197400  0.137808
-62.000010   51.999990   10.000000   0.011949  87.303150  0.109027
-60.999990   52.000020   10.000000   0.005552  86.429170  0.090408
-59.999980   51.999980   10.000000   -0.001967  83.952940  0.075436
-59.000060   52.000000   10.000000   -0.003583  80.412570  0.061009
-57.999980   52.000000   10.000000   0.003997  76.343430  0.044656
-57.000010   51.999990   10.000000   0.011529  62.521800  0.024702
-55.999990   52.000020   10.000000   0.013030  9.440972  0.034380
-54.999980   51.999990   10.000000   0.009547  2.089419  0.102532
-53.999990   51.999990   10.000000   0.004704  -0.409344  0.225143
-52.999960   52.000010   10.000000   0.001189  -0.051435  0.388022
-51.999990   52.000020   10.000000   -0.017024  1.385933  2.722603
-51.000020   52.000000   10.000000   -0.023263  2.531169  3.408762
-50.000040   52.000010   10.000000   -0.027254  4.629787  4.209306
-140.000000   53.000020   10.000000   0.006136  -47.997260  0.099057
-139.000100   53.000000   10.000000   0.005440  -57.716930  0.104501
-138.000000   52.999980   10.000000   0.000867  -70.511160  0.123539
-137.000000   52.999980   10.000000   -0.003999  -81.096160  0.172493
-136.000000   52.999990   10.000000   -0.006479  -88.420850  0.247460
-135.000000   52.999970   10.000000   -0.001217  88.568600  0.281162
-134.000000   52.999990   10.000000   0.010441  87.434990  0.252066
-133.000000   52.999980   10.000000   0.011518  88.243700  0.225548
-132.000000   52.999980   10.000000   0.004114  -86.388050  0.173399
-130.999900   53.000000   10.000000   0.003254  -76.954930  0.156973
-130.000000   53.000020   10.000000   0.006088  -63.502930  0.150094
-129.000000   53.000000   10.000000   0.008204  -52.749030  0.168853
-128.000000   53.000010   10.000000   0.005494  -44.116400  0.186267
-127.000000   53.000010   10.000000   0.002298  -41.470100  0.390411
-126.000000   53.000010   10.000000   -0.004407  -39.243040  0.229729
-125.000000   53.000010   10.000000   0.000333  -39.794820  0.415434
-124.000000   53.000020   10.000000   0.002615  -40.651270  0.197282
-123.000000   53.000030   10.000000   0.008166  -44.142340  0.178571
-122.000000   53.000000   10.000000   0.012039  -47.979580  0.137197
-121.000000   53.000020   10.000000   0.016670  -56.188480  0.217034
-120.000000   53.000010   10.000000   0.013711  -57.153210  0.070891
-119.000000   53.000000   10.000000   0.018851  -66.079140  0.109068
-118.000000   53.000000   10.000000   0.021896  -71.985910  0.054862
-117.000000   53.000030   10.000000   0.019677  16.297440  0.098395
-116.000000   53.000000   10.000000   0.022727  17.958840  0.216818
-115.000000   52.999980   10.000000   0.025205  18.384320  0.304156
-114.000000   53.000020   10.000000   0.022765  18.578020  0.096943
-113.000000   53.000000   10.000000   0.021770  19.176770  0.093250
-112.000000   53.000020   10.000000   0.018370  19.930180  0.081520
-111.000000   52.999990   10.000000   0.013434  19.793470  0.067394
-110.000000   53.000020   10.000000   0.013322  17.478240  0.051825
-109.000000   53.000010   10.000000   0.021414  10.863850  0.041161
-108.000000   52.999990   10.000000   0.027325  1.711409  0.035307
-107.000100   53.000000   10.000000   0.025825  -9.730824  0.035626
-106.000000   53.000000   10.000000   0.018256  -18.531660  0.036844
-105.000000   53.000010   10.000000   0.012262  -25.896740  0.035429
-104.000000   53.000000   10.000000   0.011380  -35.748720  0.030104
-103.000000   53.000010   10.000000   0.011163  -45.310840  0.024813
-102.000000   53.000000   10.000000   0.010214  -59.919040  0.021405
-101.000000   53.000000   10.000000   0.013601  -63.040580  0.020038
-99.999990   53.000000   10.000000   0.015619  -61.334270  0.018742
-99.000010   52.999980   10.000000   0.013829  -50.626810  0.022486
-98.000000   52.999990   10.000000   0.014467  -43.918740  0.031043
-97.000020   52.999980   10.000000   0.017021  -41.501390  0.040687
-95.999990   52.999990   10.000000   0.017097  -40.636340  0.050646
-94.999970   53.000000   10.000000   0.016050  -40.142420  0.056600
-94.000030   52.999990   10.000000   0.016873  -38.954560  0.060613
-92.999980   53.000000   10.000000   0.017167  -37.092830  0.062624
-91.999990   53.000020   10.000000   0.012329  -34.973870  0.067774
-91.000040   53.000000   10.000000   0.005157  -33.277560  0.073494
-90.000000   53.000020   10.000000   0.004276  -32.143270  0.081384
-88.999970   53.000000   10.000000   0.006942  -31.612520  0.085165
-88.000010   53.000020   10.000000   0.012562  -31.554560  0.085860
-87.000020   53.000000   10.000000   0.014659  -31.455300  0.085965
-85.999960   52.999990   10.000000   0.016636  -31.843660  0.079769
-85.000030   53.000000   10.000000   0.018202  -33.090740  0.070474
-84.000010   52.999990   10.000000   0.016666  -37.338260  0.054621
-82.999970   52.999980   10.000000   0.017373  -47.093160  0.040203
-82.000000   52.999990   10.000000   0.017929  -70.176060  0.036771
-80.999990   52.999980   10.000000   0.017216  -82.816450  0.044900
-80.000000   53.000000   10.000000   0.018318  87.826900  0.065261
-79.000050   53.000000   10.000000   0.021374  82.818240  0.087977
-78.000000   53.000000   10.000000   0.022271  79.478940  0.104722
-77.000030   53.000010   10.000000   0.019284  77.608410  0.118146
-75.999970   53.000000   10.000000   0.016361  76.320590  0.139266
-74.999960   53.000010   10.000000   0.011780  75.564280  0.151376
-74.000040   53.000000   10.000000   0.010815  75.063470  0.159114
-72.999950   53.000000   10.000000   0.011999  74.399410  0.162847
-72.000020   52.999990   10.000000   0.013133  73.474150  0.170010
-71.000020   53.000010   10.000000   0.012660  72.858180  0.177003
-69.999960   53.000020   10.000000   0.011317  72.549250  0.185692
-68.999980   52.999990   10.000000   0.008857  72.712790  0.196019
-67.999990   53.000020   10.000000   0.008104  73.357830  0.206726
-66.999980   53.000000   10.000000   0.009609  74.392770  0.214680
-65.999980   53.000020   10.000000   0.008951  75.746780  0.216622
-65.000000   52.999980   10.000000   0.004940  76.618780  0.212079
-64.000020   53.000000   10.000000   0.004339  78.058070  0.198969
-63.000020   53.000030   10.000000   0.006914  78.947220  0.178073
-61.999960   53.000000   10.000000   0.011278  79.607770  0.152511
-60.999970   53.000000   10.000000   0.012791  80.409680  0.131583
-60.000020   53.000010   10.000000   0.010757  80.813550  0.094095
-58.999990   53.000020   10.000000   0.008552  80.795520  0.057465
-57.999980   53.000000   10.000000   0.009946  80.298180  0.010989
-57.000020   53.000030   10.000000   0.011496  -10.571800  0.043477
-56.000030   53.000020   10.000000   0.012407  -10.731540  0.105561
-55.000000   53.000010   10.000000   0.011804  -10.637510  0.206969
-53.999960   53.000010   10.000000   0.009018  -9.441521  0.325588
-52.999960   53.000010   10.000000   0.005781  -7.190679  0.456296
-51.999960   53.000010   10.000000   -0.015804  -4.041045  3.099255
-51.000000   53.000000   10.000000   -0.059034  -1.075763  9.005963
-49.999980   53.000020   10.000000   -0.071941  2.154518  10.502290
-140.000000   53.999990   10.000000   0.004853  -50.318270  0.098990
-139.000000   53.999980   10.000000   0.000753  -58.833290  0.118255
-138.000000   53.999980   10.000000   -0.001495  -65.820930  0.145752
-137.000000   54.000010   10.000000   -0.001062  -72.038460  0.170204
-136.000000   53.999980   10.000000   0.000520  -75.013920  0.184584
-135.000000   53.999970   10.000000   0.006849  -75.644940  0.176493
-134.000000   53.999980   10.000000   0.013901  -75.451130  0.171714
-133.000000   54.000010   10.000000   0.016802  -69.988510  0.142605
-132.000000   53.999980   10.000000   0.013996  -61.186950  0.138923
-131.000000   53.999980   10.000000   0.009905  -50.158600  0.150427
-130.000000   53.999990   10.000000   0.008155  -39.448070  0.167266
-129.000000   53.999980   10.000000   0.005466  -32.254700  0.190854
-128.000000   53.999990   10.000000   -0.000126  -28.740510  0.213124
-127.000000   54.000000   10.000000   -0.003349  -27.226300  0.237123
-126.000000   54.000000   10.000000   -0.002626  -26.227570  0.235905
-125.000000   53.999980   10.000000   0.001457  -27.525420  0.218849
-124.000000   54.000020   10.000000   0.005271  -30.150380  0.185846
-123.000000   54.000020   10.000000   0.009019  -33.780270  0.146390
-122.000000   53.999980   10.000000   0.012306  -39.763960  0.104585
-121.000100   54.000000   10.000000   0.014611  -44.931630  0.070851
-120.000000   54.000000   10.000000   0.017609  -46.038580  0.041422
-119.000000   53.999970   10.000000   0.020491  -37.599560  0.022651
-118.000000   54.000000   10.000000   0.022266  -2.545339  0.054499
-117.000000   54.000020   10.000000   0.022815  9.714825  0.169676
-116.000000   53.999980   10.000000   0.023824  12.670830  0.277449
-115.000000   54.000000   10.000000   0.022741  14.555250  0.104848
-114.000000   53.999980   10.000000   0.026078  16.464080  0.116223
-113.000000   53.999980   10.000000   0.026460  18.195500  0.115857
-112.000000   53.999970   10.000000   0.022138  19.649960  0.109348
-111.000000   54.000010   10.000000   0.018656  19.918620  0.099227
-110.000000   53.999970   10.000000   0.019628  18.466900  0.085952
-109.000000   53.999970   10.000000   0.023354  14.197340  0.072269
-108.000000   53.999970   10.000000   0.023503  8.454506  0.061458
-107.000000   53.999980   10.000000   0.019830  1.005120  0.050518
-106.000000   53.999980   10.000000   0.013098  -5.389709  0.040795
-105.000000   53.999990   10.000000   0.009971  -14.560720  0.023676
-104.000000   54.000010   10.000000   0.011941  -42.185190  0.008560
-103.000000   54.000020   10.000000   0.012655  87.250580  0.019376
-102.000000   54.000000   10.000000   0.008455  80.999590  0.036924
-101.000000   54.000000   10.000000   0.004889  79.380580  0.043255
-100.000000   53.999980   10.000000   0.005381  79.470510  0.040021
-99.000050   54.000010   10.000000   0.009844  85.533590  0.027639
-97.999950   54.000010   10.000000   0.015844  -76.083310  0.019450
-97.000040   54.000000   10.000000   0.019337  -57.970960  0.024075
-96.000010   53.999980   10.000000   0.019946  -49.810360  0.034115
-94.999960   54.000020   10.000000   0.018600  -45.597660  0.044326
-93.999950   54.000000   10.000000   0.017435  -41.716970  0.055377
-93.000000   54.000010   10.000000   0.016883  -38.354430  0.064027
-91.999980   54.000000   10.000000   0.013482  -34.819710  0.075728
-90.999980   54.000010   10.000000   0.008390  -31.506860  0.090808
-90.000000   53.999980   10.000000   0.004945  -29.066030  0.106312
-89.000020   54.000010   10.000000   0.000060  -26.959580  0.123380
-88.000020   54.000000   10.000000   -0.000909  -25.794620  0.133358
-86.999990   54.000010   10.000000   -0.001004  -24.411190  0.141771
-86.000050   54.000000   10.000000   0.000869  -23.013700  0.144231
-85.000040   54.000020   10.000000   0.007431  -22.058810  0.138453
-83.999980   53.999980   10.000000   0.012202  -21.391590  0.127727
-82.999950   54.000000   10.000000   0.014839  -21.080690  0.114912
-82.000040   54.000010   10.000000   0.018899  -21.222150  0.095362
-80.999950   54.000010   10.000000   0.021915  -21.414270  0.077836
-79.999960   53.999980   10.000000   0.022351  -22.912890  0.055250
-78.999960   54.000000   10.000000   0.020071  -25.094380  0.037916
-77.999950   54.000000   10.000000   0.016656  -30.830830  0.022750
-77.000030   54.000020   10.000000   0.013386  -49.494620  0.012766
-75.999980   54.000010   10.000000   0.008675  -77.008560  0.015772
-75.000030   53.999990   10.000000   0.004172  -83.247090  0.020888
-74.000040   53.999980   10.000000   0.002210  -88.601200  0.027146
-73.000020   53.999980   10.000000   0.003569  89.000200  0.028418
-71.999970   53.999970   10.000000   0.005604  81.563060  0.036668
-70.999990   53.999970   10.000000   0.006702  75.526680  0.037637
-70.000000   53.999970   10.000000   0.007738  70.641050  0.054172
-68.999950   54.000010   10.000000   0.008284  69.025590  0.081269
-67.999980   53.999970   10.000000   0.008661  68.553560  0.110239
-66.999960   53.999980   10.000000   0.008679  69.109950  0.143349
-65.999980   53.999980   10.000000   0.006626  70.190490  0.180590
-64.999980   54.000000   10.000000   -0.002579  70.987530  0.208078
-63.999990   53.999980   10.000000   -0.015313  71.830380  0.229786
-62.999980   54.000020   10.000000   -0.017131  72.941700  0.230513
-62.000030   54.000000   10.000000   -0.009419  73.275610  0.213416
-60.999990   53.999970   10.000000   -0.003040  73.434970  0.187163
-60.000030   54.000000   10.000000   -0.000869  71.837620  0.142053
-58.999940   54.000000   10.000000   0.001946  66.774500  0.084193
-58.000000   53.999980   10.000000   0.005911  28.881980  0.034003
-57.000000   54.000020   10.000000   0.010898  -2.917717  0.118303
-56.000020   54.000020   10.000000   0.015053  -7.881669  0.208300
-54.999980   53.999980   10.000000   0.012416  -10.584340  0.315747
-54.000030   54.000000   10.000000   -0.002170  -11.445550  1.277315
-52.999960   54.000000   10.000000   -0.014346  -10.788690  2.409325
-51.999980   53.999990   10.000000   -0.061831  -9.241113  7.540809
-50.999970   53.999980   10.000000   -0.077689  -5.851873  9.041382
-50.000010   53.999990   10.000000   -0.084111  -1.908343  9.645642
-140.000000   55.000010   10.000000   0.008879  -53.648850  0.071778
-139.000000   55.000010   10.000000   0.006995  -57.326000  0.098635
-138.000000   55.000010   10.000000   0.005521  -58.003420  0.127292
-137.000000   54.999990   10.000000   0.003981  -57.247870  0.144612
-136.000000   54.999990   10.000000   0.006494  -55.439150  0.141669
-135.000000   55.000000   10.000000   0.015449  -53.585760  0.137336
-134.000000   54.999990   10.000000   0.017313  -49.390850  0.148747
-133.000000   54.999990   10.000000   0.012739  -44.772340  0.173829
-132.000000   55.000010   10.000000   0.005060  -38.140890  0.207369
-131.000000   55.000010   10.000000   0.005758  -32.068030  0.232545
-130.000000   55.000010   10.000000   0.005945  -25.881070  0.249945
-129.000000   54.999980   10.000000   0.004990  -22.135870  0.289614
-128.000000   54.999980   10.000000   0.001921  -19.119910  0.300988
-127.000000   54.999980   10.000000   -0.002768  -17.699470  0.274959
-126.000000   54.999970   10.000000   -0.002058  -17.447600  0.258478
-125.000000   54.999970   10.000000   0.002026  -18.656090  0.217995
-124.000000   55.000000   10.000000   0.003995  -20.947500  0.168865
-123.000000   54.999970   10.000000   0.005956  -23.863950  0.125966
-122.000000   54.999990   10.000000   0.008993  -27.636460  0.085980
-121.000000   55.000000   10.000000   0.013718  -32.085840  0.062131
-120.000000   55.000000   10.000000   0.020118  -30.913720  0.134176
-119.000000   54.999980   10.000000   0.024356  -21.423000  0.121430
-118.000000   55.000000   10.000000   0.026305  -7.024096  0.158129
-117.000100   54.999980   10.000000   0.026441  1.651759  0.241044
-116.000000   54.999980   10.000000   0.022676  6.461491  0.097072
-115.000000   54.999990   10.000000   0.023623  10.029840  0.117892
-114.000000   54.999980   10.000000   0.023311  13.048110  0.130146
-113.000000   55.000010   10.000000   0.020835  16.107780  0.133956
-112.000000   55.000000   10.000000   0.019459  18.777770  0.129999
-111.000000   55.000000   10.000000   0.022215  20.596490  0.122196
-110.000000   54.999970   10.000000   0.024934  21.132040  0.110618
-109.000000   54.999990   10.000000   0.024878  20.413630  0.101144
-108.000000   55.000000   10.000000   0.021668  18.644290  0.087546
-107.000000   54.999990   10.000000   0.017089  17.153590  0.071581
-106.000000   54.999980   10.000000   0.013038  17.528160  0.054300
-104.999900   54.999980   10.000000   0.012496  25.483070  0.037463
-104.000000   55.000000   10.000000   0.014163  45.980550  0.031986
-103.000000   55.000020   10.000000   0.012877  62.706040  0.045960
-102.000000   54.999980   10.000000   0.007968  67.530040  0.062741
-101.000000   55.000010   10.000000   0.005482  70.064390  0.068417
-99.999980   54.999990   10.000000   0.009036  71.299240  0.064394
-98.999970   54.999970   10.000000   0.014648  72.962390  0.051847
-97.999980   54.999980   10.000000   0.019172  76.183080  0.038178
-97.000020   54.999970   10.000000   0.021183  83.706950  0.026188
-96.000000   54.999990   10.000000   0.021175  -81.421010  0.019673
-95.000000   54.999990   10.000000   0.019999  -60.433730  0.021701
-94.000020   55.000000   10.000000   0.017966  -47.949120  0.029976
-93.000050   55.000000   10.000000   0.016735  -39.602520  0.040164
-91.999990   55.000000   10.000000   0.016960  -33.486110  0.055160
-91.000050   54.999980   10.000000   0.015798  -28.583250  0.070327
-90.000000   55.000000   10.000000   0.012089  -25.518650  0.090638
-88.999960   54.999980   10.000000   0.010293  -22.824630  0.109218
-88.000010   55.000000   10.000000   0.006984  -21.129320  0.129685
-86.999950   55.000000   10.000000   0.000237  -19.870920  0.151947
-85.999980   55.000000   10.000000   -0.003511  -18.995200  0.169165
-85.000010   54.999990   10.000000   0.000361  -18.229740  0.179549
-83.999990   54.999990   10.000000   0.007811  -17.551780  0.182417
-82.999970   54.999970   10.000000   0.013241  -16.961120  0.180730
-82.000010   54.999980   10.000000   0.016617  -16.473470  0.175477
-81.000040   54.999970   10.000000   0.019872  -16.162230  0.168014
-80.000020   54.999990   10.000000   0.020587  -15.855090  0.164978
-78.999970   55.000010   10.000000   0.018069  -15.984820  0.156159
-78.000010   54.999980   10.000000   0.014891  -16.234220  0.151472
-77.000000   55.000020   10.000000   0.013843  -16.733630  0.134915
-75.999980   55.000000   10.000000   0.013664  -17.294590  0.129078
-75.000050   54.999980   10.000000   0.012216  -17.627880  0.127160
-74.000010   54.999980   10.000000   0.009926  -17.899740  0.118181
-73.000030   54.999990   10.000000   0.010675  -17.794240  0.110257
-71.999950   55.000000   10.000000   0.012906  -16.802530  0.108091
-71.000020   54.999990   10.000000   0.012644  -14.980280  0.107791
-69.999990   54.999970   10.000000   0.007535  -12.666260  0.087103
-68.999970   55.000000   10.000000   0.000816  -8.525457  0.075782
-68.000020   55.000000   10.000000   -0.001911  4.509334  0.040688
-67.000030   55.000010   10.000000   -0.000616  42.855520  0.036643
-66.000050   54.999980   10.000000   0.001480  57.952170  0.068568
-65.000050   54.999990   10.000000   -0.003358  64.815200  0.121866
-63.999980   54.999980   10.000000   -0.014629  66.786850  0.165085
-62.999950   54.999980   10.000000   -0.018695  67.344490  0.190588
-62.000010   55.000000   10.000000   -0.015797  67.191670  0.202009
-61.000000   54.999980   10.000000   -0.010897  65.245480  0.190802
-60.000000   55.000000   10.000000   -0.007547  58.672170  0.157609
-58.999990   55.000000   10.000000   -0.005360  41.821450  0.123295
-58.000020   54.999990   10.000000   0.000092  18.289780  0.151459
-57.000000   54.999970   10.000000   0.008518  4.388319  0.238858
-56.000030   55.000000   10.000000   -0.003226  -1.976752  1.599245
-54.999970   54.999970   10.000000   -0.004200  -6.392006  1.869434
-53.999980   54.999970   10.000000   -0.009708  -9.042358  2.315218
-53.000040   54.999980   10.000000   -0.057456  -10.086400  6.611276
-51.999970   54.999980   10.000000   -0.070597  -9.571593  7.575224
-50.999980   54.999980   10.000000   -0.080390  -7.717357  8.236352
-49.999980   55.000010   10.000000   -0.085704  -4.471023  8.469743
-140.000000   56.000000   10.000000   0.013022  87.224120  0.041933
-139.000000   55.999970   10.000000   0.009400  -66.708350  0.060288
-138.000000   55.999980   10.000000   0.003742  -54.158950  0.097284
-137.000000   55.999990   10.000000   0.001876  -47.993750  0.131836
-136.000000   56.000010   10.000000   0.006050  -44.089100  0.159657
-135.000000   56.000020   10.000000   0.009248  -41.279150  0.180842
-134.000000   56.000010   10.000000   0.005791  -38.581230  0.205917
-133.000000   55.999990   10.000000   -0.000595  -35.192420  0.240396
-132.000000   55.999980   10.000000   -0.003857  -31.483590  0.263659
-131.000000   55.999970   10.000000   -0.004772  -26.178090  0.271614
-130.000000   56.000000   10.000000   -0.004973  -21.002350  0.278720
-129.000000   56.000010   10.000000   -0.005734  -17.393010  0.693583
-128.000000   56.000010   10.000000   -0.003527  -14.830040  0.866790
-127.000000   56.000020   10.000000   0.000305  -13.654950  0.284144
-126.000000   56.000020   10.000000   0.003552  -13.344400  0.237165
-125.000000   56.000000   10.000000   0.009972  -14.130370  0.191671
-124.000000   56.000000   10.000000   0.013395  -15.264970  0.142246
-123.000000   55.999980   10.000000   0.012573  -17.849190  0.101868
-122.000000   55.999990   10.000000   0.013062  -20.675240  0.074630
-121.000000   55.999960   10.000000   0.015590  -22.344630  0.059220
-120.000000   55.999990   10.000000   0.022463  -20.242610  0.159726
-119.000100   56.000000   10.000000   0.023927  -14.060720  0.158931
-118.000000   55.999990   10.000000   0.019042  -7.314002  0.072071
-117.000100   56.000000   10.000000   0.017396  -2.108868  0.092665
-116.000000   56.000010   10.000000   0.016887  1.953642  0.112170
-115.000000   56.000010   10.000000   0.017612  5.286819  0.127420
-114.000000   56.000010   10.000000   0.018056  8.730043  0.134909
-113.000000   55.999990   10.000000   0.016441  12.399490  0.135560
-112.000000   55.999980   10.000000   0.015163  15.956330  0.133866
-111.000000   56.000000   10.000000   0.015021  19.228760  0.127568
-110.000000   55.999980   10.000000   0.014210  21.794210  0.125813
-109.000000   56.000000   10.000000   0.012039  23.651360  0.119735
-108.000000   56.000000   10.000000   0.011005  25.376750  0.109894
-107.000100   56.000010   10.000000   0.012129  27.955440  0.094632
-106.000000   55.999980   10.000000   0.015662  32.743740  0.082296
-105.000000   55.999990   10.000000   0.019111  39.868680  0.074426
-104.000000   55.999980   10.000000   0.019303  48.818360  0.074070
-103.000000   55.999970   10.000000   0.016508  56.392830  0.081885
-102.000000   55.999980   10.000000   0.013164  61.318650  0.090341
-101.000100   56.000000   10.000000   0.011272  63.938130  0.094396
-99.999960   56.000000   10.000000   0.011672  65.948030  0.087007
-99.000040   56.000010   10.000000   0.012599  66.702280  0.076347
-97.999950   55.999980   10.000000   0.011543  67.073530  0.063286
-97.000040   55.999970   10.000000   0.011793  67.453000  0.050728
-96.000020   55.999970   10.000000   0.015785  67.444090  0.038316
-94.999960   55.999970   10.000000   0.019617  68.745620  0.026900
-93.999990   56.000000   10.000000   0.021948  71.055720  0.015275
-93.000000   55.999990   10.000000   0.023291  -79.658760  0.002892
-92.000010   55.999990   10.000000   0.023510  -26.134660  0.013910
-91.000010   56.000000   10.000000   0.022176  -20.528870  0.026524
-90.000000   56.000000   10.000000   0.019460  -18.291440  0.043685
-88.999990   56.000000   10.000000   0.017369  -17.238610  0.063580
-88.000000   55.999990   10.000000   0.016549  -16.497010  0.083032
-86.999990   55.999990   10.000000   0.014012  -16.590460  0.109543
-86.000010   56.000000   10.000000   0.010110  -16.551630  0.132191
-85.000050   55.999970   10.000000   0.007376  -16.502500  0.152071
-83.999980   55.999970   10.000000   0.006812  -16.343330  0.171187
-82.999950   55.999970   10.000000   0.008186  -15.944960  0.186824
-82.000050   55.999980   10.000000   0.010911  -15.539880  0.199562
-80.999960   56.000010   10.000000   0.014392  -15.337640  0.208789
-80.000040   56.000000   10.000000   0.015723  -15.349640  0.211868
-78.999950   56.000000   10.000000   0.014075  -15.574660  0.220320
-78.000030   55.999980   10.000000   0.012723  -15.901850  0.226033
-76.999970   55.999970   10.000000   0.012388  -16.160380  0.232169
-75.999970   55.999980   10.000000   0.014044  -16.336780  0.227794
-74.999960   55.999990   10.000000   0.015692  -16.260090  0.213691
-73.999950   55.999980   10.000000   0.015588  -15.823030  0.212254
-72.999940   56.000010   10.000000   0.017845  -15.111040  0.206486
-71.999980   56.000000   10.000000   0.021725  -14.174820  0.201993
-70.999950   56.000000   10.000000   0.022387  -13.375310  0.195727
-70.000020   55.999980   10.000000   0.017127  -12.459450  0.192368
-69.000020   56.000000   10.000000   0.008687  -11.495030  0.189019
-67.999960   55.999980   10.000000   0.003328  -10.074330  0.150284
-67.000020   55.999990   10.000000   0.002890  -8.013745  0.121209
-66.000010   56.000010   10.000000   0.002723  -1.672224  0.075660
-65.000000   56.000010   10.000000   0.001188  22.229520  0.042006
-64.000010   56.000010   10.000000   0.001364  43.682450  0.055756
-62.999950   56.000000   10.000000   0.002477  50.062810  0.081774
-62.000010   55.999990   10.000000   0.001430  50.529780  0.110536
-60.999940   56.000000   10.000000   0.001949  42.748650  0.124301
-59.999950   55.999990   10.000000   0.003257  30.175280  0.149361
-58.999990   55.999960   10.000000   0.004627  17.793300  0.342550
-58.000000   55.999990   10.000000   0.005597  9.250536  0.763118
-57.000050   55.999980   10.000000   -0.021621  4.512457  3.427554
-55.999970   56.000000   10.000000   -0.047619  0.198676  6.293274
-55.000030   56.000000   10.000000   -0.056015  -3.301645  7.066783
-54.000010   56.000020   10.000000   -0.061523  -5.936059  7.251841
-53.000020   56.000020   10.000000   -0.066753  -7.514829  7.363722
-51.999990   56.000010   10.000000   -0.071924  -7.874435  7.426895
-50.999980   56.000010   10.000000   -0.055892  -6.691352  5.717212
-49.999990   56.000000   10.000000   -0.032764  -4.278603  3.585944
-140.000000   56.999980   10.000000   0.007018  77.500650  0.142228
-139.000000   56.999980   10.000000   0.002047  -86.446140  0.121934
-137.999900   57.000000   10.000000   -0.030447  -68.006280  1.414110
-137.000000   56.999970   10.000000   0.000438  -57.357250  0.154772
-136.000000   56.999990   10.000000   0.006311  -52.042510  0.187770
-135.000000   57.000030   10.000000   0.003461  -45.075530  0.204684
-134.000000   56.999990   10.000000   0.000715  -41.418120  0.234516
-133.000000   56.999970   10.000000   0.003155  -36.284310  0.218774
-132.000100   57.000000   10.000000   0.003718  -30.265330  0.216921
-131.000000   56.999980   10.000000   -0.000433  -23.656710  0.223423
-130.000000   56.999980   10.000000   -0.005788  -19.017570  0.343096
-128.999900   57.000000   10.000000   -0.008058  -15.051090  0.496091
-128.000000   56.999980   10.000000   -0.007768  -12.605510  0.626491
-127.000000   57.000020   10.000000   -0.008422  -11.634050  0.524683
-126.000000   56.999990   10.000000   -0.004989  -11.244420  0.195444
-125.000000   56.999980   10.000000   0.004637  -11.804540  0.159998
-124.000000   56.999980   10.000000   0.012228  -10.840110  0.098512
-123.000000   56.999990   10.000000   0.016002  -10.866650  0.068177
-122.000000   56.999990   10.000000   0.019732  -8.824219  0.048508
-121.000000   56.999980   10.000000   0.026575  -6.726082  0.126887
-120.000000   56.999990   10.000000   0.025369  -5.131360  0.045376
-119.000000   57.000010   10.000000   0.026111  -2.831089  0.055374
-118.000000   57.000000   10.000000   0.027021  -2.298313  0.073571
-117.000000   57.000000   10.000000   0.025935  -1.024813  0.094870
-116.000000   57.000000   10.000000   0.024121  1.473574  0.107331
-115.000000   56.999990   10.000000   0.021868  3.902843  0.120060
-114.000000   56.999970   10.000000   0.019952  6.332884  0.118978
-113.000000   57.000000   10.000000   0.015728  9.444101  0.122292
-112.000000   56.999990   10.000000   0.011616  12.436780  0.121348
-111.000000   57.000000   10.000000   0.010127  15.959550  0.114051
-110.000000   57.000000   10.000000   0.011008  19.453000  0.108600
-109.000000   56.999990   10.000000   0.012558  23.045280  0.103531
-108.000100   57.000010   10.000000   0.014464  27.067890  0.098620
-107.000000   57.000010   10.000000   0.015162  31.949490  0.094003
-106.000000   56.999990   10.000000   0.013504  37.846310  0.092777
-105.000000   57.000000   10.000000   0.011646  43.682510  0.095325
-104.000000   57.000020   10.000000   0.010887  49.433950  0.104060
-103.000000   56.999990   10.000000   0.010605  54.071060  0.111678
-102.000000   57.000000   10.000000   0.007678  57.390840  0.117639
-101.000000   57.000010   10.000000   0.004774  59.253200  0.118968
-99.999980   56.999990   10.000000   0.004496  60.497730  0.113158
-99.000050   57.000010   10.000000   0.005285  60.817230  0.105375
-97.999980   57.000000   10.000000   0.007908  60.888260  0.091701
-97.000040   56.999980   10.000000   0.011359  60.225230  0.079660
-96.000010   57.000010   10.000000   0.015108  59.492530  0.069234
-95.000010   56.999990   10.000000   0.018868  58.883600  0.059701
-93.999950   56.999970   10.000000   0.019324  58.604660  0.051732
-92.999950   56.999990   10.000000   0.017412  58.874990  0.045586
-92.000020   56.999990   10.000000   0.019586  59.019060  0.035473
-90.999970   57.000010   10.000000   0.020351  58.930070  0.028780
-90.000000   57.000000   10.000000   0.018994  58.477440  0.021409
-89.000040   57.000010   10.000000   0.019864  41.616660  0.008302
-87.999980   56.999990   10.000000   0.021152  -1.452669  0.009317
-87.000050   56.999990   10.000000   0.019763  -14.354230  0.025874
-86.000050   56.999970   10.000000   0.016828  -16.872290  0.047711
-84.999980   56.999990   10.000000   0.014178  -17.815820  0.068926
-83.999980   57.000010   10.000000   0.013164  -17.786610  0.092291
-82.999960   56.999980   10.000000   0.013325  -17.548400  0.109661
-82.000010   57.000000   10.000000   0.014494  -17.003890  0.132323
-80.999950   57.000010   10.000000   0.017143  -16.994550  0.150929
-80.000020   56.999990   10.000000   0.017998  -16.923370  0.174121
-78.999980   57.000010   10.000000   0.016941  -17.611150  0.185945
-78.000000   57.000000   10.000000   0.015367  -17.963240  0.205594
-76.999980   56.999990   10.000000   0.014382  -18.639410  0.217119
-76.000020   57.000020   10.000000   0.013622  -18.545270  0.219735
-74.999960   57.000000   10.000000   0.016652  -18.459140  0.222092
-74.000020   56.999990   10.000000   0.019659  -17.917610  0.216307
-73.000000   57.000010   10.000000   0.022899  -17.036770  0.209888
-71.999940   57.000010   10.000000   0.026748  -15.665920  0.210350
-70.999980   56.999990   10.000000   0.027828  -14.444800  0.203648
-70.000020   57.000000   10.000000   0.026320  -13.862730  0.194162
-68.999970   57.000000   10.000000   0.023517  -13.086160  0.188880
-68.000020   56.999990   10.000000   0.022871  -13.280840  0.169853
-67.000040   57.000000   10.000000   0.022868  -12.778870  0.146073
-66.000020   56.999970   10.000000   0.021062  -11.889860  0.119566
-65.000020   56.999990   10.000000   0.019291  -9.490272  0.087780
-64.000020   57.000000   10.000000   0.020399  -3.769187  0.071020
-62.999970   57.000000   10.000000   0.025931  3.037001  0.074472
-62.000030   57.000000   10.000000   0.026791  7.680629  0.095700
-60.999970   57.000010   10.000000   0.022146  7.707718  0.142538
-60.000010   56.999990   10.000000   0.014353  5.517202  0.324815
-58.999960   56.999980   10.000000   0.010402  3.068631  0.669085
-57.999970   56.999990   10.000000   -0.044466  2.197918  5.029990
-57.000020   56.999990   10.000000   -0.059592  -0.326953  7.219984
-56.000050   56.999980   10.000000   -0.068292  -2.282704  8.472967
-54.999990   56.999980   10.000000   -0.070289  -4.202125  8.613159
-54.000050   56.999990   10.000000   -0.075270  -5.909146  8.475855
-53.000020   57.000020   10.000000   -0.081167  -7.380956  8.201075
-52.000010   56.999980   10.000000   -0.083054  -7.618087  7.699481
-51.000060   57.000000   10.000000   -0.009808  -6.993004  0.990584
-49.999990   56.999980   10.000000   -0.010204  -4.886101  0.885889
-140.000000   57.999980   10.000000   -0.015556  79.793130  0.770704
-138.999900   58.000000   10.000000   -0.006498  -85.112380  0.174285
-138.000000   57.999980   10.000000   -0.003105  -78.619340  0.268434
-137.000000   58.000000   10.000000   0.004676  -71.837310  0.293361
-136.000000   57.999990   10.000000   0.005025  -63.936680  0.260505
-135.000000   58.000020   10.000000   -0.002567  -59.297130  0.266266
-134.000000   57.999990   10.000000   -0.005444  -50.727810  0.210699
-133.000000   58.000000   10.000000   -0.000794  -43.546160  0.192162
-132.000000   57.999980   10.000000   0.000557  -32.767260  0.164063
-131.000100   58.000000   10.000000   -0.002593  -23.921560  0.172384
-130.000000   57.999980   10.000000   -0.006480  -15.577550  0.182770
-129.000000   57.999990   10.000000   -0.007187  -11.470910  0.259160
-128.000000   57.999980   10.000000   -0.004749  -8.834135  0.281325
-127.000000   58.000000   10.000000   -0.003903  -7.704117  0.164128
-126.000000   57.999990   10.000000   -0.004010  -6.904437  0.134467
-125.000000   58.000010   10.000000   0.000522  -4.850080  0.093021
-124.000000   58.000020   10.000000   0.004509  -1.639936  0.063679
-123.000000   58.000000   10.000000   0.007181  3.905192  0.048116
-122.000000   57.999980   10.000000   0.013029  11.919230  0.125857
-121.000000   57.999980   10.000000   0.018486  13.953670  0.140844
-120.000000   58.000000   10.000000   0.018150  12.104980  0.051835
-119.000000   58.000010   10.000000   0.020049  8.494637  0.060118
-118.000000   57.999970   10.000000   0.021762  5.583298  0.071177
-117.000100   58.000010   10.000000   0.023261  4.386652  0.082234
-116.000000   57.999980   10.000000   0.022014  5.178721  0.091067
-115.000000   58.000010   10.000000   0.018819  6.427572  0.096607
-114.000000   58.000030   10.000000   0.016583  8.113482  0.101456
-113.000000   57.999980   10.000000   0.015371  10.105000  0.098539
-112.000000   58.000010   10.000000   0.013642  12.312490  0.096413
-111.000000   57.999990   10.000000   0.013021  14.239050  0.091711
-110.000000   57.999980   10.000000   0.011489  17.047750  0.085815
-109.000000   58.000000   10.000000   0.009559  20.938710  0.080094
-108.000000   58.000010   10.000000   0.007275  26.034800  0.077172
-107.000000   58.000000   10.000000   0.005142  31.269080  0.076545
-106.000000   57.999980   10.000000   0.002917  37.833810  0.082919
-105.000000   58.000020   10.000000   0.001569  43.744670  0.092541
-104.000000   58.000020   10.000000   0.002508  48.281360  0.105648
-103.000000   58.000000   10.000000   0.005765  51.164740  0.116993
-101.999900   57.999990   10.000000   0.008922  53.221450  0.126101
-101.000000   57.999980   10.000000   0.008244  54.788810  0.130006
-100.000000   58.000020   10.000000   0.006054  55.394560  0.130312
-99.000050   57.999980   10.000000   0.005037  55.791410  0.126669
-98.000040   58.000020   10.000000   0.004775  56.499680  0.117693
-97.000040   57.999990   10.000000   0.004588  56.610610  0.112207
-96.000030   58.000000   10.000000   0.005691  57.048340  0.104756
-95.000000   58.000010   10.000000   0.007106  57.783820  0.098728
-93.999960   57.999980   10.000000   0.006162  59.133710  0.093393
-92.999970   58.000020   10.000000   0.005910  61.401800  0.091918
-92.000010   58.000010   10.000000   0.006771  63.618270  0.087844
-91.000020   58.000000   10.000000   0.007696  66.517430  0.082053
-90.000000   58.000020   10.000000   0.010661  70.108940  0.080552
-88.999980   58.000000   10.000000   0.015229  73.074880  0.076424
-87.999980   58.000010   10.000000   0.016951  76.199090  0.071577
-87.000030   58.000020   10.000000   0.018128  79.306710  0.068325
-86.000030   57.999980   10.000000   0.020117  83.104580  0.052347
-85.000000   58.000010   10.000000   0.017257  88.670000  0.042692
-83.999970   58.000000   10.000000   0.014425  -84.630880  0.035746
-82.999950   57.999990   10.000000   0.014920  -68.568180  0.027546
-81.999970   58.000020   10.000000   0.017833  -46.442440  0.032166
-80.999950   57.999980   10.000000   0.020052  -34.799030  0.050196
-80.000000   58.000020   10.000000   0.020213  -31.146400  0.069810
-78.999970   57.999980   10.000000   0.020780  -29.926130  0.091234
-78.000050   57.999990   10.000000   0.020463  -29.827240  0.110991
-76.999980   58.000000   10.000000   0.018917  -29.839510  0.127075
-75.999970   58.000020   10.000000   0.019818  -29.434950  0.140152
-74.999980   58.000020   10.000000   0.022514  -28.769470  0.150303
-74.000050   57.999980   10.000000   0.023012  -28.351750  0.151781
-73.000020   58.000000   10.000000   0.021923  -27.795310  0.147539
-72.000000   58.000010   10.000000   0.020527  -27.634070  0.138446
-71.000000   58.000000   10.000000   0.018416  -26.673010  0.126827
-69.999970   57.999980   10.000000   0.019031  -25.049250  0.121771
-69.000010   57.999990   10.000000   0.020468  -26.305670  0.107687
-67.999950   58.000010   10.000000   0.024329  -26.227140  0.102297
-67.000010   57.999980   10.000000   0.028849  -27.199770  0.093137
-66.000010   58.000030   10.000000   0.030957  -28.068240  0.084007
-65.000000   58.000010   10.000000   0.029343  -28.104930  0.076380
-63.999990   57.999980   10.000000   0.028714  -23.840380  0.076852
-62.999950   58.000010   10.000000   0.027488  -19.998950  0.094846
-61.999980   57.999970   10.000000   0.022676  -14.075340  0.196433
-60.999950   58.000010   10.000000   0.016619  -12.226080  0.297020
-59.999960   58.000000   10.000000   0.010332  -10.541600  0.482618
-59.000050   57.999980   10.000000   -0.025973  -8.843755  2.274955
-58.000000   57.999980   10.000000   -0.058925  -9.108716  4.494146
-56.999970   58.000000   10.000000   -0.068672  -8.937919  5.731854
-55.999970   58.000020   10.000000   -0.073505  -9.426395  6.615864
-55.000000   58.000010   10.000000   -0.076057  -10.329670  7.155242
-54.000000   57.999990   10.000000   -0.080478  -11.568920  7.444081
-52.999980   58.000000   10.000000   -0.084597  -12.181150  7.504130
-52.000010   57.999980   10.000000   -0.088061  -12.297970  7.240313
-50.999950   57.999990   10.000000   -0.014901  -12.270390  0.921326
-50.000030   57.999980   10.000000   -0.015415  -10.425420  0.810511
-140.000100   59.000010   10.000000   -0.015432  84.643220  0.565216
-139.000000   59.000000   10.000000   -0.009042  -87.235640  0.364337
-138.000000   59.000000   10.000000   -0.004213  -80.462660  0.363913
-137.000000   58.999990   10.000000   -0.000918  -75.051860  0.341594
-136.000000   59.000000   10.000000   -0.001324  -69.660310  0.285941
-135.000000   59.000020   10.000000   -0.008032  -67.581310  0.276564
-134.000000   59.000000   10.000000   -0.013266  -62.467850  0.221575
-133.000000   58.999990   10.000000   -0.010270  -53.981240  0.151265
-132.000000   59.000000   10.000000   -0.006289  -38.663710  0.106999
-131.000000   59.000000   10.000000   -0.005858  -17.435200  0.104358
-130.000000   59.000010   10.000000   -0.006753  -7.719773  0.124387
-129.000000   58.999990   10.000000   -0.008309  -2.552390  0.143271
-127.999900   59.000000   10.000000   -0.008778  0.515372  0.143994
-127.000000   59.000010   10.000000   -0.007853  2.240564  0.127186
-126.000000   58.999980   10.000000   -0.002174  4.703188  0.096399
-125.000000   59.000020   10.000000   0.004236  8.638327  0.071896
-124.000000   58.999980   10.000000   0.008070  12.274730  0.056044
-123.000100   59.000000   10.000000   0.011079  17.550250  0.049618
-122.000000   59.000030   10.000000   0.013982  19.239120  0.149647
-121.000000   59.000000   10.000000   0.015333  18.167340  0.164610
-120.000000   59.000000   10.000000   0.015434  15.239590  0.059105
-119.000000   59.000030   10.000000   0.016754  12.535570  0.061908
-118.000000   59.000000   10.000000   0.016917  10.443090  0.065297
-117.000000   59.000010   10.000000   0.015986  9.776031  0.067480
-115.999900   59.000000   10.000000   0.012774  10.255210  0.066588
-115.000000   59.000020   10.000000   0.007489  11.547270  0.068999
-114.000000   59.000010   10.000000   0.004579  12.720660  0.073315
-113.000000   58.999990   10.000000   0.005615  14.586070  0.076455
-112.000000   59.000020   10.000000   0.008711  15.864930  0.074352
-110.999900   59.000000   10.000000   0.010420  17.091700  0.069808
-110.000000   59.000000   10.000000   0.011084  18.741800  0.065462
-109.000000   58.999990   10.000000   0.011803  21.332090  0.060659
-108.000000   59.000020   10.000000   0.011115  24.762250  0.057930
-107.000000   59.000020   10.000000   0.008966  30.282790  0.058265
-106.000000   59.000020   10.000000   0.006324  36.345470  0.063950
-104.999900   59.000000   10.000000   0.003970  40.897940  0.073307
-104.000000   59.000000   10.000000   0.001946  44.759420  0.086347
-103.000000   59.000000   10.000000   0.000948  46.648330  0.097719
-101.999900   58.999980   10.000000   0.000892  48.470390  0.111673
-101.000000   58.999990   10.000000   0.001587  49.275270  0.119968
-100.000000   59.000020   10.000000   0.004329  50.313110  0.126387
-98.999970   58.999990   10.000000   0.005457  51.256540  0.129020
-98.000020   59.000020   10.000000   0.004942  52.402930  0.128748
-97.000020   58.999990   10.000000   0.005282  54.008410  0.127528
-96.000040   58.999990   10.000000   0.006938  55.620710  0.127376
-94.999980   59.000000   10.000000   0.008965  58.060620  0.127975
-94.000020   59.000000   10.000000   0.009255  60.778630  0.129367
-93.000030   59.000000   10.000000   0.008683  63.648250  0.129582
-91.999960   59.000030   10.000000   0.008316  66.633130  0.130546
-91.000050   59.000020   10.000000   0.007713  70.182460  0.132919
-90.000000   58.999990   10.000000   0.006555  73.069440  0.136233
-88.999950   59.000020   10.000000   0.005854  76.081290  0.137367
-88.000050   59.000030   10.000000   0.008351  78.743370  0.141841
-86.999960   59.000000   10.000000   0.012375  80.693050  0.144878
-85.999980   59.000000   10.000000   0.014133  82.405820  0.143556
-85.000010   59.000000   10.000000   0.013160  83.755930  0.140400
-83.999970   58.999990   10.000000   0.012534  85.243190  0.138913
-82.999980   58.999990   10.000000   0.014502  87.101970  0.133408
-81.999990   59.000020   10.000000   0.016336  89.181560  0.127957
-81.000040   58.999990   10.000000   0.017360  -87.048900  0.115464
-80.000000   59.000020   10.000000   0.017700  -83.360530  0.113567
-78.999970   58.999990   10.000000   0.017592  -77.812340  0.112000
-78.000050   58.999980   10.000000   0.017082  -71.615170  0.109537
-76.999950   59.000000   10.000000   0.017250  -65.790420  0.112005
-76.000050   59.000000   10.000000   0.017983  -62.837540  0.122517
-75.000050   59.000000   10.000000   0.017898  -59.777020  0.127090
-73.999980   59.000020   10.000000   0.018422  -59.225870  0.131610
-73.000010   59.000020   10.000000   0.018575  -60.658000  0.135514
-71.999950   59.000020   10.000000   0.016737  -61.197150  0.130274
-70.999980   58.999990   10.000000   0.012087  -62.040040  0.125101
-70.000000   59.000000   10.000000   0.008625  -63.975030  0.124232
-69.000050   59.000000   10.000000   0.007363  -65.817750  0.125037
-67.999960   59.000020   10.000000   0.007009  -66.880150  0.126976
-66.999950   58.999990   10.000000   0.009889  -65.370360  0.121486
-65.999990   59.000010   10.000000   0.011671  -63.586780  0.117467
-64.999970   59.000020   10.000000   0.011738  -59.727070  0.108718
-64.000070   59.000000   10.000000   0.011987  -53.548310  0.104560
-63.000040   59.000010   10.000000   0.002621  -48.162880  0.275540
-62.000030   59.000000   10.000000   -0.002852  -38.801820  0.382163
-61.000030   59.000030   10.000000   -0.007386  -32.346410  0.487483
-59.999980   59.000000   10.000000   -0.051156  -26.719510  2.228409
-58.999990   59.000000   10.000000   -0.060989  -24.708650  2.877397
-58.000000   59.000030   10.000000   -0.067527  -23.370410  3.290384
-56.999940   59.000000   10.000000   -0.073123  -22.804650  3.712478
-55.999980   58.999980   10.000000   -0.077804  -22.593160  4.310110
-54.999980   59.000020   10.000000   -0.083504  -22.028300  5.322563
-53.999990   58.999980   10.000000   -0.087840  -22.661560  6.020880
-53.000010   59.000010   10.000000   -0.088773  -23.218730  6.381008
-52.000070   59.000000   10.000000   -0.089258  -23.190980  6.353747
-51.000050   58.999990   10.000000   -0.087001  -22.908270  5.863977
-50.000050   59.000010   10.000000   -0.079779  -20.743480  4.977380
-140.000000   60.000010   10.000000   -0.019248  88.490320  0.136592
-138.999900   60.000000   10.000000   -0.019177  -82.125900  0.242469
-138.000000   60.000010   10.000000   -0.013372  -79.756400  0.354274
-137.000000   59.999990   10.000000   -0.004641  -75.793030  0.314957
-136.000000   60.000010   10.000000   -0.000182  -71.616130  0.249458
-135.000000   60.000030   10.000000   -0.003946  -71.050360  0.232803
-134.000000   60.000010   10.000000   -0.009895  -67.403640  0.165540
-133.000000   59.999990   10.000000   -0.011190  -59.948340  0.097151
-132.000000   60.000010   10.000000   -0.007353  -24.011560  0.055346
-131.000100   60.000000   10.000000   -0.004257  -1.863051  0.090583
-130.000000   60.000010   10.000000   -0.003090  5.025453  0.124859
-129.000000   60.000010   10.000000   -0.004593  8.159718  0.147120
-128.000000   59.999980   10.000000   -0.005634  10.732250  0.139216
-127.000000   60.000000   10.000000   -0.002746  12.936910  0.122681
-125.999900   59.999990   10.000000   0.003916  14.836890  0.094352
-125.000000   60.000010   10.000000   0.009393  16.261750  0.075910
-124.000100   59.999990   10.000000   0.010285  15.788890  0.061272
-123.000000   60.000000   10.000000   0.012223  13.140340  0.053775
-122.000100   60.000010   10.000000   0.014797  8.547508  0.050648
-121.000000   59.999990   10.000000   0.013903  5.833014  0.053170
-120.000000   59.999990   10.000000   0.014619  4.397890  0.056510
-119.000000   60.000020   10.000000   0.017312  3.971445  0.057013
-118.000000   60.000000   10.000000   0.018179  3.364584  0.057268
-117.000000   60.000000   10.000000   0.016306  4.257805  0.058724
-116.000000   59.999970   10.000000   0.012710  6.726591  0.061923
-114.999900   59.999990   10.000000   0.009504  9.853522  0.062775
-114.000000   59.999990   10.000000   0.008446  12.238020  0.063092
-113.000000   60.000000   10.000000   0.009520  15.052130  0.062585
-112.000000   60.000020   10.000000   0.010481  17.381950  0.060836
-111.000000   59.999970   10.000000   0.010280  19.524970  0.056738
-110.000000   59.999980   10.000000   0.010727  22.004840  0.051690
-109.000100   60.000000   10.000000   0.011826  24.346420  0.047351
-108.000000   59.999990   10.000000   0.011564  27.212100  0.044325
-107.000000   60.000000   10.000000   0.009397  30.951010  0.043783
-106.000000   60.000020   10.000000   0.006543  34.426940  0.046955
-104.999900   60.000000   10.000000   0.003281  37.964210  0.053553
-104.000000   60.000020   10.000000   0.001776  39.785470  0.059834
-103.000000   60.000010   10.000000   0.000388  41.456610  0.073002
-102.000000   60.000000   10.000000   0.001398  42.198050  0.081913
-101.000000   60.000000   10.000000   0.001683  43.563390  0.092923
-100.000000   60.000000   10.000000   0.001799  44.617630  0.100161
-98.999940   60.000000   10.000000   0.002895  46.425330  0.107396
-97.999970   59.999990   10.000000   0.004468  48.593140  0.110268
-96.999990   60.000000   10.000000   0.005913  50.949660  0.113799
-95.999980   60.000020   10.000000   0.008080  54.140760  0.116244
-94.999940   59.999980   10.000000   0.011422  58.194750  0.084208
-93.999950   60.000010   10.000000   0.013067  61.708550  0.089034
-93.000010   60.000000   10.000000   0.012528  64.986520  0.093403
-91.999960   60.000000   10.000000   0.009969  68.570500  0.099190
-91.000050   60.000010   10.000000   0.007898  71.773640  0.104050
-90.000000   60.000010   10.000000   0.006937  74.863690  0.109546
-88.999940   60.000010   10.000000   0.009031  77.580490  0.114167
-88.000050   60.000000   10.000000   0.012226  79.690180  0.118885
-86.999990   60.000000   10.000000   0.012955  81.369140  0.125053
-86.000050   60.000010   10.000000   0.012673  82.665730  0.129233
-85.000050   59.999980   10.000000   0.013771  83.757460  0.133559
-84.000020   60.000020   10.000000   0.012935  84.854520  0.137886
-83.000000   60.000000   10.000000   0.010026  85.964060  0.142789
-82.000040   59.999990   10.000000   0.008547  87.388850  0.143117
-81.000050   60.000000   10.000000   0.009303  88.982410  0.141454
-79.999980   60.000000   10.000000   0.010188  -88.719480  0.139849
-78.999970   60.000000   10.000000   0.010116  -86.472530  0.137194
-77.999960   60.000000   10.000000   0.009611  -83.941880  0.136021
-76.999980   60.000010   10.000000   0.010133  -81.552110  0.135869
-76.000000   60.000020   10.000000   0.010451  -79.379100  0.207712
-75.000050   60.000000   10.000000   0.010175  -77.572040  0.209328
-74.000020   60.000020   10.000000   0.010261  -76.794780  0.214273
-73.000050   60.000000   10.000000   0.011312  -76.582900  0.219189
-72.000000   59.999990   10.000000   0.010864  -77.327580  0.226106
-70.999950   60.000000   10.000000   0.010144  -78.300470  0.232854
-69.999960   59.999980   10.000000   0.009740  -78.901810  0.159107
-68.999990   59.999970   10.000000   0.005749  -78.832870  0.159737
-68.000020   60.000020   10.000000   -0.000048  -78.168380  0.161238
-66.999990   60.000000   10.000000   -0.004429  -76.108620  0.156424
-66.000020   59.999990   10.000000   -0.006154  -73.353470  0.149770
-65.000070   59.999990   10.000000   -0.005432  -68.900640  0.139355
-63.999970   59.999970   10.000000   -0.009560  -63.158410  0.331389
-63.000000   60.000000   10.000000   -0.021574  -56.600120  0.777520
-62.000050   60.000000   10.000000   -0.044381  -50.594850  1.704699
-61.000010   60.000020   10.000000   -0.048865  -47.179880  1.924449
-59.999960   59.999990   10.000000   -0.055772  -45.312000  2.181342
-58.999990   59.999990   10.000000   -0.062538  -43.821310  2.431073
-57.999950   60.000010   10.000000   -0.068038  -42.926680  2.698817
-57.000000   60.000000   10.000000   -0.074985  -42.247620  3.105511
-55.999950   59.999990   10.000000   -0.083492  -40.929600  3.773207
-55.000000   60.000010   10.000000   -0.091770  -39.002620  4.575109
-54.000060   59.999990   10.000000   -0.096205  -38.316730  5.325862
-53.000020   60.000000   10.000000   -0.098427  -38.367990  5.892053
-51.999960   59.999980   10.000000   -0.098119  -37.413650  5.941992
-51.000020   60.000010   10.000000   -0.059703  -36.308410  3.459316
-50.000030   60.000010   10.000000   -0.028484  -34.952760  1.648850
-140.000000   -0.000003   20.000000   -0.014155  9.624579  0.001844
-139.000000   -0.000003   20.000000   -0.023787  -36.500310  0.001236
-138.000000   -0.000003   20.000000   -0.026917  -10.017840  0.002002
-137.000000   -0.000003   20.000000   -0.027521  -3.450565  0.003264
-136.000000   -0.000003   20.000000   -0.024396  -21.923610  0.003444
-135.000000   -0.000003   20.000000   -0.020517  -43.452610  0.002063
-134.000000   -0.000003   20.000000   -0.017946  -50.160020  0.001521
-133.000000   -0.000003   20.000000   -0.016053  -31.982190  0.001509
-132.000000   -0.000003   20.000000   -0.012594  -11.243680  0.003405
-131.000000   -0.000003   20.000000   -0.011387  -8.592084  0.003296
-130.000000   -0.000003   20.000000   -0.009928  -7.743070  0.002097
-129.000000   -0.000003   20.000000   -0.010027  -10.408820  0.002038
-128.000000   -0.000003   20.000000   -0.009118  -9.635434  0.001223
-127.000000   -0.000003   20.000000   -0.008658  -8.383421  0.000847
-126.000000   -0.000003   20.000000   -0.008653  -6.209651  0.000596
-125.000000   -0.000003   20.000000   -0.009035  13.326440  0.000439
-124.000000   -0.000003   20.000000   -0.009442  32.501660  0.000633
-123.000000   -0.000003   20.000000   -0.010121  36.470180  0.000804
-122.000000   -0.000003   20.000000   -0.010936  38.684510  0.000725
-121.000000   -0.000003   20.000000   -0.011826  44.985280  0.000541
-120.000000   -0.000003   20.000000   -0.013300  45.799640  0.000319
-119.000000   -0.000003   20.000000   -0.014982  39.509520  0.000061
-118.000000   -0.000003   20.000000   -0.016826  -48.271190  0.000238
-117.000000   -0.000003   20.000000   -0.019332  -55.592970  0.000462
-116.000000   -0.000003   20.000000   -0.022144  -57.365040  0.000606
-115.000000   -0.000003   20.000000   -0.024718  -55.036500  0.000404
-114.000000   -0.000003   20.000000   -0.027821  -70.150390  0.000442
-113.000000   -0.000003   20.000000   -0.030891  -74.254890  0.000892
-112.000000   -0.000003   20.000000   -0.034587  -82.048260  0.002325
-111.000000   -0.000003   20.000000   -0.036983  88.824630  0.004952
-110.000000   -0.000003   20.000000   -0.039715  83.748240  0.008344
-109.000000   -0.000003   20.000000   -0.041979  -80.216130  0.011675
-108.000000   -0.000003   20.000000   -0.045000  -71.430440  0.018027
-107.000000   -0.000003   20.000000   -0.048081  -66.697270  0.028797
-106.000000   -0.000003   20.000000   -0.050368  -66.067200  0.037503
-105.000000   -0.000003   20.000000   -0.052573  -64.976140  0.039135
-104.000000   -0.000003   20.000000   -0.054599  -55.204650  0.041423
-103.000000   -0.000003   20.000000   -0.056759  -43.260140  0.066599
-102.000000   -0.000003   20.000000   -0.056772  -36.557440  0.106808
-101.000000   -0.000003   20.000000   -0.060529  -29.850300  0.132779
-100.000000   -0.000003   20.000000   -0.062362  -20.202530  0.139168
-98.999980   -0.000003   20.000000   -0.064238  -8.137601  0.149757
-97.999980   -0.000003   20.000000   -0.065461  2.733602  0.151517
-97.000020   -0.000003   20.000000   -0.067185  13.154830  0.140279
-95.999980   -0.000003   20.000000   -0.066783  21.749090  0.146349
-95.000000   -0.000003   20.000000   -0.069889  23.993760  0.186861
-93.999980   -0.000003   20.000000   -0.070762  21.573270  0.321636
-93.000020   -0.000003   20.000000   -0.065822  20.188290  0.635887
-92.000010   -0.000003   20.000000   -0.042466  19.741460  0.974908
-91.000020   -0.000003   20.000000   -0.006610  19.610280  1.040455
-90.000000   -0.000003   20.000000   -0.055462  18.285550  0.965726
-88.999980   -0.000003   20.000000   -0.074115  15.163570  0.606504
-88.000000   -0.000003   20.000000   -0.070449  10.993870  0.279401
-86.999980   -0.000003   20.000000   -0.055592  15.829680  0.137562
-86.000020   -0.000003   20.000000   -0.041820  39.647940  0.131105
-85.000010   -0.000003   20.000000   -0.027173  50.107420  0.226092
-84.000020   -0.000003   20.000000   -0.033024  48.045890  0.199370
-82.999980   -0.000003   20.000000   -0.039051  -14.799860  0.110395
-82.000010   -0.000003   20.000000   -0.029455  -29.193210  0.352665
-81.000020   -0.000003   20.000000   -0.057650  -25.673550  0.390350
-80.000000   -0.000003   20.000000   -0.003145  -66.133590  0.208723
-79.000010   -0.000003   20.000000   0.002902  89.302960  0.968723
-78.000000   -0.000003   20.000000   -0.025894  -85.669220  1.759253
-76.999980   -0.000003   20.000000   -0.018828  -77.038900  2.797828
-76.000020   -0.000003   20.000000   -0.018909  -72.145790  3.123941
-74.999980   -0.000003   20.000000   -0.017430  -69.473380  2.793125
-74.000010   -0.000003   20.000000   -0.003958  -68.057210  1.985476
-73.000000   -0.000003   20.000000   -0.008937  -66.540970  1.149173
-71.999990   -0.000003   20.000000   -0.006279  -59.118340  0.469480
-71.000000   -0.000003   20.000000   0.001133  -34.541610  0.151214
-70.000030   -0.000003   20.000000   -0.001359  -1.498065  0.146952
-69.000010   -0.000003   20.000000   0.001308  9.896733  0.139924
-67.999980   -0.000003   20.000000   -0.000568  13.104910  0.099583
-66.999970   -0.000003   20.000000   0.000233  8.633323  0.062436
-66.000000   -0.000003   20.000000   0.000033  0.936491  0.034791
-64.999980   -0.000003   20.000000   -0.000206  -10.058750  0.025060
-64.000020   -0.000003   20.000000   -0.000597  -18.715440  0.021335
-63.000000   -0.000003   20.000000   -0.000287  -34.083760  0.016409
-62.000000   -0.000003   20.000000   -0.000276  -48.145610  0.012727
-60.999980   -0.000003   20.000000   -0.000528  -59.603740  0.009205
-60.000030   -0.000003   20.000000   -0.000175  -76.031090  0.002930
-59.000000   -0.000003   20.000000   0.000085  24.477050  0.005191
-58.000000   -0.000003   20.000000   -0.000102  20.339870  0.010706
-57.000020   -0.000003   20.000000   0.000063  17.889740  0.012761
-56.000020   -0.000003   20.000000   0.000221  13.427060  0.010621
-55.000010   -0.000003   20.000000   0.000141  -14.893340  0.009089
-53.999990   -0.000003   20.000000   0.000212  -42.139060  0.020259
-52.999980   -0.000003   20.000000   0.000805  -51.597600  0.036878
-51.999990   -0.000003   20.000000   0.001788  -53.529540  0.062837
-50.999980   -0.000003   20.000000   -0.000773  -59.082110  0.074533
-50.000000   -0.000003   20.000000   -0.001883  -54.542850  0.093173
-140.000000   1.000020   20.000000   -0.019409  -27.703560  0.000374
-139.000000   1.000020   20.000000   -0.023879  -29.725660  0.001348
-138.000000   1.000020   20.000000   -0.026948  -9.222018  0.002501
-137.000000   1.000020   20.000000   -0.025844  -17.413310  0.004140
-136.000000   1.000020   20.000000   -0.023573  -26.668730  0.002817
-135.000000   1.000020   20.000000   -0.020388  -46.978910  0.001840
-134.000000   1.000020   20.000000   -0.017766  -50.845930  0.001261
-133.000000   1.000020   20.000000   -0.012795  -2.645930  0.003556
-132.000000   1.000020   20.000000   -0.012239  -3.147371  0.003752
-131.000000   1.000020   20.000000   -0.011072  -2.703346  0.003574
-130.000000   1.000020   20.000000   -0.009566  -1.345968  0.002283
-129.000000   1.000020   20.000000   -0.008629  -0.949166  0.001322
-128.000000   1.000020   20.000000   -0.008231  -1.437382  0.000865
-127.000000   1.000020   20.000000   -0.008358  -3.295520  0.000848
-126.000000   1.000020   20.000000   -0.008373  -0.920335  0.000505
-125.000000   1.000020   20.000000   -0.008549  23.140820  0.000355
-124.000000   1.000020   20.000000   -0.008620  43.685390  0.000440
-123.000000   1.000020   20.000000   -0.008848  49.331340  0.000545
-122.000000   1.000020   20.000000   -0.009034  51.778730  0.000554
-121.000000   1.000020   20.000000   -0.009496  52.721530  0.000548
-120.000000   1.000020   20.000000   -0.010006  49.121030  0.000433
-119.000000   1.000020   20.000000   -0.011318  48.130830  0.000118
-118.000000   1.000020   20.000000   -0.012692  -59.451760  0.000369
-117.000000   1.000020   20.000000   -0.014863  -64.725200  0.000961
-116.000000   1.000020   20.000000   -0.016974  -71.613150  0.001114
-115.000000   1.000020   20.000000   -0.019799  -74.480070  0.000951
-114.000000   1.000020   20.000000   -0.022726  -82.165940  0.000667
-113.000000   1.000020   20.000000   -0.025649  -79.671910  0.000831
-112.000000   1.000020   20.000000   -0.028758  89.174060  0.002017
-111.000000   1.000020   20.000000   -0.031833  85.970380  0.004947
-110.000000   1.000020   20.000000   -0.035335  -88.427770  0.007681
-109.000000   1.000020   20.000000   -0.039007  -77.342980  0.012634
-108.000000   1.000020   20.000000   -0.041974  -69.075240  0.026881
-107.000000   1.000020   20.000000   -0.045590  -71.956570  0.042942
-106.000000   1.000020   20.000000   -0.050116  -78.396220  0.063055
-105.000000   1.000020   20.000000   -0.052785  -88.254200  0.067531
-104.000000   1.000020   20.000000   -0.054179  -87.812710  0.037742
-103.000000   1.000020   20.000000   -0.056215  -32.121570  0.067386
-102.000000   1.000020   20.000000   -0.062310  -26.482450  0.192628
-101.000000   1.000020   20.000000   -0.066170  -22.919320  0.275758
-100.000000   1.000020   20.000000   -0.065761  -15.712030  0.302358
-99.000020   1.000020   20.000000   -0.064258  -6.479495  0.320711
-98.000000   1.000020   20.000000   -0.065309  4.050616  0.309569
-96.999980   1.000020   20.000000   -0.067950  15.121790  0.281853
-95.999970   1.000020   20.000000   -0.069259  26.532850  0.260171
-95.000010   1.000020   20.000000   -0.065191  28.990300  0.275866
-94.000010   1.000020   20.000000   -0.064614  21.013380  0.370473
-93.000010   1.000020   20.000000   -0.066144  15.662280  0.662188
-92.000020   1.000020   20.000000   -0.040063  13.608980  1.000927
-91.000010   1.000020   20.000000   0.009971  13.033090  1.030794
-90.000000   1.000020   20.000000   -0.057919  10.679790  0.999967
-89.000000   1.000020   20.000000   -0.061730  7.616886  0.632962
-87.999980   1.000020   20.000000   -0.052708  2.560130  0.338477
-86.999980   1.000020   20.000000   -0.038669  -0.399861  0.199327
-85.999990   1.000020   20.000000   -0.026908  3.797798  0.128760
-85.000000   1.000020   20.000000   -0.019644  27.494280  0.090385
-84.000030   1.000020   20.000000   -0.033298  4.971698  0.123231
-83.000020   1.000020   20.000000   -0.040035  -13.749300  0.412454
-82.000010   1.000020   20.000000   -0.026784  -16.257500  0.657326
-80.999980   1.000020   20.000000   -0.030293  -12.828380  0.603935
-79.999980   1.000020   20.000000   -0.007183  0.973431  0.275457
-79.000010   1.000020   20.000000   0.015377  63.592030  0.290998
-78.000020   1.000020   20.000000   -0.018035  70.008000  0.513330
-76.999980   1.000020   20.000000   -0.032490  -70.948180  1.255464
-75.999980   1.000020   20.000000   -0.029892  -64.741310  2.409826
-75.000020   1.000020   20.000000   -0.026215  -62.650800  2.576680
-74.000010   1.000020   20.000000   -0.011324  -60.396610  1.997664
-73.000040   1.000020   20.000000   -0.005342  -56.131790  1.296468
-72.000010   1.000020   20.000000   -0.007900  -48.292240  0.759650
-70.999980   1.000020   20.000000   -0.001245  -33.025070  0.482038
-69.999970   1.000020   20.000000   -0.003104  -16.803160  0.370078
-68.999980   1.000020   20.000000   0.000539  -7.563917  0.300977
-67.999980   1.000020   20.000000   0.000401  -3.561528  0.190537
-67.000010   1.000020   20.000000   0.000406  -4.384821  0.123425
-66.000000   1.000020   20.000000   -0.000525  -8.393915  0.079529
-65.000020   1.000020   20.000000   0.000046  -14.150720  0.045050
-64.000020   1.000020   20.000000   -0.000240  -18.093670  0.028311
-63.000020   1.000020   20.000000   0.000007  -26.809320  0.017545
-61.999980   1.000020   20.000000   0.000209  -42.073300  0.011048
-61.000000   1.000020   20.000000   0.000098  -58.483950  0.006688
-60.000020   1.000020   20.000000   -0.000038  -59.736110  0.002027
-58.999990   1.000020   20.000000   -0.000034  5.032513  0.004307
-58.000000   1.000020   20.000000   0.000123  5.719503  0.009115
-56.999970   1.000020   20.000000   -0.000483  3.850391  0.011597
-55.999970   1.000020   20.000000   -0.000001  -2.913435  0.010052
-54.999980   1.000020   20.000000   -0.000417  -26.594100  0.011683
-53.999970   1.000020   20.000000   -0.000338  -46.674390  0.025091
-53.000010   1.000020   20.000000   0.002194  -53.676490  0.050619
-52.000000   1.000020   20.000000   0.007731  -54.222380  0.080073
-51.000000   1.000020   20.000000   -0.001100  -50.912410  0.108058
-49.999990   1.000020   20.000000   0.002563  -47.870590  0.122810
-140.000000   2.000003   20.000000   -0.019742  -47.233300  0.001426
-139.000000   2.000003   20.000000   -0.025838  -19.601010  0.001921
-138.000000   2.000003   20.000000   -0.027504  -22.482580  0.005011
-137.000000   2.000003   20.000000   -0.025725  -29.767400  0.004345
-136.000000   2.000003   20.000000   -0.021738  -39.531460  0.001860
-135.000000   2.000003   20.000000   -0.019233  -51.535440  0.001641
-134.000000   2.000003   20.000000   -0.014713  -4.704296  0.002225
-133.000000   2.000003   20.000000   -0.012236  1.811204  0.003894
-132.000000   2.000003   20.000000   -0.011843  1.694534  0.004023
-131.000000   2.000003   20.000000   -0.010080  2.111021  0.003431
-130.000000   2.000003   20.000000   -0.009146  2.302696  0.002554
-129.000000   2.000003   20.000000   -0.008255  2.198713  0.001539
-128.000000   2.000003   20.000000   -0.007811  2.029735  0.001041
-127.000000   2.000003   20.000000   -0.007834  2.105241  0.000683
-126.000000   2.000003   20.000000   -0.007914  5.946800  0.000466
-125.000000   2.000003   20.000000   -0.008011  35.999760  0.000257
-124.000000   2.000003   20.000000   -0.007676  62.278790  0.000369
-123.000000   2.000003   20.000000   -0.007453  65.897530  0.000440
-122.000000   2.000003   20.000000   -0.007266  59.800270  0.000465
-121.000000   2.000003   20.000000   -0.007014  50.631890  0.000582
-120.000000   2.000003   20.000000   -0.007222  48.625090  0.000471
-119.000000   2.000003   20.000000   -0.007803  85.517350  0.000103
-118.000000   2.000003   20.000000   -0.008704  -65.293630  0.000716
-117.000000   2.000003   20.000000   -0.010316  -67.383590  0.001216
-116.000000   2.000003   20.000000   -0.012102  -70.767170  0.001223
-115.000000   2.000003   20.000000   -0.014612  -78.562430  0.000868
-114.000000   2.000003   20.000000   -0.017808  -72.149850  0.000475
-113.000000   2.000003   20.000000   -0.020672  -84.405140  0.000348
-112.000000   2.000003   20.000000   -0.024389  88.458170  0.002237
-111.000000   2.000003   20.000000   -0.027932  82.294690  0.005753
-110.000000   2.000003   20.000000   -0.031983  -75.469320  0.008961
-109.000000   2.000003   20.000000   -0.035782  -71.584070  0.015952
-108.000000   2.000003   20.000000   -0.039235  -74.450600  0.035172
-107.000000   2.000003   20.000000   -0.044771  -84.008830  0.076326
-106.000000   2.000003   20.000000   -0.050211  84.602730  0.144315
-105.000000   2.000003   20.000000   -0.045313  73.973670  0.214130
-104.000000   2.000003   20.000000   -0.052717  65.439310  0.215744
-103.000000   2.000003   20.000000   -0.052010  43.142930  0.057578
-102.000000   2.000003   20.000000   -0.024356  -15.087370  0.202188
-101.000000   2.000003   20.000000   -0.013797  -15.884720  0.341082
-100.000000   2.000003   20.000000   -0.044097  -9.192775  0.447876
-98.999980   2.000003   20.000000   -0.044473  -2.200053  0.498376
-98.000020   2.000003   20.000000   -0.058851  5.592371  0.503871
-97.000020   2.000003   20.000000   -0.063738  16.761520  0.424049
-96.000010   2.000003   20.000000   -0.053423  31.147560  0.349446
-94.999980   2.000003   20.000000   -0.034159  35.814430  0.309880
-93.999990   2.000003   20.000000   -0.071564  24.583850  0.353688
-93.000000   2.000003   20.000000   -0.078846  11.372100  0.582792
-92.000010   2.000003   20.000000   -0.070801  5.945318  0.880858
-90.999990   2.000003   20.000000   -0.029827  4.290386  0.919211
-90.000000   2.000003   20.000000   -0.030292  0.994926  0.746411
-89.000000   2.000003   20.000000   -0.037573  -4.180609  0.513576
-87.999980   2.000003   20.000000   -0.029679  -9.922338  0.347202
-86.999990   2.000003   20.000000   -0.035432  -13.596040  0.325911
-86.000010   2.000003   20.000000   -0.031630  -13.501540  0.299758
-85.000010   2.000003   20.000000   -0.045299  -12.756430  0.242791
-83.999980   2.000003   20.000000   -0.054815  -11.621840  0.346269
-82.999980   2.000003   20.000000   -0.043181  -12.502030  0.633609
-81.999980   2.000003   20.000000   -0.037191  -12.667470  0.847249
-81.000020   2.000003   20.000000   -0.023558  -8.467481  0.692934
-79.999980   2.000003   20.000000   -0.012187  8.421068  0.428861
-79.000010   2.000003   20.000000   0.011574  33.847480  0.475582
-77.999980   2.000003   20.000000   0.018590  35.955680  0.906226
-77.000020   2.000003   20.000000   -0.036623  -68.587980  0.515898
-75.999980   2.000003   20.000000   -0.055582  -57.965750  1.766442
-75.000020   2.000003   20.000000   -0.046832  -56.991420  2.315316
-73.999980   2.000003   20.000000   -0.014197  -55.349170  1.952336
-73.000020   2.000003   20.000000   -0.006690  -50.752210  1.475184
-72.000010   2.000003   20.000000   -0.011287  -42.832600  1.124770
-71.000020   2.000003   20.000000   -0.004701  -31.463010  0.892908
-69.999980   2.000003   20.000000   -0.002047  -21.974060  0.792164
-69.000020   2.000003   20.000000   -0.003237  -15.090860  0.575988
-68.000000   2.000003   20.000000   -0.000908  -11.831870  0.446157
-67.000010   2.000003   20.000000   0.000264  -12.042390  0.312923
-65.999990   2.000003   20.000000   0.000459  -14.493290  0.196184
-64.999980   2.000003   20.000000   -0.000463  -18.228790  0.127082
-63.999990   2.000003   20.000000   0.000078  -21.647150  0.069533
-62.999970   2.000003   20.000000   -0.000157  -25.114730  0.034516
-62.000000   2.000003   20.000000   -0.000415  -27.068490  0.013554
-61.000020   2.000003   20.000000   0.000219  -30.924180  0.002747
-59.999980   2.000003   20.000000   -0.000195  27.957220  0.002408
-59.000030   2.000003   20.000000   0.000049  12.278470  0.005868
-58.000000   2.000003   20.000000   0.000072  -1.045366  0.010470
-57.000000   2.000003   20.000000   0.000051  -5.137305  0.014673
-56.000010   2.000003   20.000000   -0.000105  -11.459280  0.016793
-54.999980   2.000003   20.000000   -0.000038  -27.007500  0.021219
-54.000000   2.000003   20.000000   -0.000086  -41.917900  0.036142
-53.000000   2.000003   20.000000   0.000088  -49.334440  0.064766
-51.999980   2.000003   20.000000   0.000441  -49.876820  0.097590
-50.999970   2.000003   20.000000   0.004300  -47.259590  0.123484
-50.000000   2.000003   20.000000   0.004091  -44.794490  0.135342
-140.000000   3.000025   20.000000   -0.024325  -23.182130  0.001305
-139.000000   3.000025   20.000000   -0.027091  -9.437286  0.003696
-138.000000   3.000025   20.000000   -0.027437  -15.722310  0.005194
-137.000000   3.000025   20.000000   -0.023830  -18.161960  0.001740
-136.000000   3.000025   20.000000   -0.021450  -25.999390  0.001365
-135.000000   3.000025   20.000000   -0.016955  -11.824350  0.001705
-134.000000   3.000025   20.000000   -0.015064  -1.004774  0.002450
-133.000000   3.000025   20.000000   -0.011554  4.332986  0.004157
-132.000000   3.000025   20.000000   -0.010020  4.943230  0.004151
-131.000000   3.000025   20.000000   -0.009501  4.798651  0.003788
-130.000000   3.000025   20.000000   -0.008549  4.817976  0.003032
-129.000000   3.000025   20.000000   -0.007574  4.989970  0.002109
-128.000000   3.000025   20.000000   -0.007162  4.349654  0.001527
-127.000000   3.000025   20.000000   -0.007246  4.028086  0.001071
-126.000000   3.000025   20.000000   -0.007396  8.484177  0.000649
-125.000000   3.000025   20.000000   -0.007177  31.594730  0.000185
-124.000000   3.000025   20.000000   -0.006748  72.490010  0.000245
-123.000000   3.000025   20.000000   -0.006086  67.110980  0.000344
-122.000000   3.000025   20.000000   -0.005578  53.647900  0.000460
-121.000000   3.000025   20.000000   -0.004873  47.564200  0.000532
-120.000000   3.000025   20.000000   -0.004603  47.150520  0.000439
-119.000000   3.000025   20.000000   -0.004848  -88.176540  0.000226
-118.000000   3.000025   20.000000   -0.005453  -67.302880  0.000832
-117.000000   3.000025   20.000000   -0.006708  -66.320290  0.001151
-116.000000   3.000025   20.000000   -0.007851  -65.673500  0.001023
-115.000000   3.000025   20.000000   -0.010383  -67.854750  0.000431
-114.000000   3.000025   20.000000   -0.013111  12.600690  0.000294
-113.000000   3.000025   20.000000   -0.016330  39.940940  0.001626
-112.000000   3.000015   20.000000   -0.020739  33.924580  0.003586
-111.000000   3.000025   20.000000   -0.024318  31.275530  0.002167
-110.000000   3.000025   20.000000   -0.028891  -51.229080  0.004096
-109.000000   3.000025   20.000000   -0.032352  -70.647360  0.014609
-108.000000   3.000025   20.000000   -0.038870  -85.457980  0.050371
-107.000000   3.000025   20.000000   -0.046896  83.186650  0.144681
-106.000000   3.000025   20.000000   -0.046552  74.428120  0.332865
-105.000000   3.000025   20.000000   -0.028101  68.351460  0.546221
-104.000000   3.000025   20.000000   -0.066809  63.859630  0.644661
-103.000000   3.000025   20.000000   -0.083820  57.838430  0.435258
-102.000000   3.000025   20.000000   0.023708  19.628900  0.120759
-101.000000   3.000025   20.000000   0.059581  -4.230006  0.257037
-100.000000   3.000025   20.000000   -0.002173  -0.931342  0.457772
-99.000020   3.000025   20.000000   -0.040681  3.069329  0.645668
-97.999980   3.000025   20.000000   -0.076120  7.762139  0.696300
-96.999990   3.000025   20.000000   -0.065354  19.430110  0.525920
-96.000030   3.000025   20.000000   -0.054466  34.572140  0.431475
-95.000000   3.000025   20.000000   -0.080269  41.580640  0.406282
-93.999980   3.000025   20.000000   -0.071000  34.155580  0.324852
-92.999990   3.000025   20.000000   -0.069621  10.911560  0.374940
-91.999990   3.000025   20.000000   -0.098466  -1.257347  0.610355
[truncated: 37,978,589 more chars]
